# Supplementary material for: Vapor-induced miscibility switching and optical response in a functional molecular liquid–pillar[5]arene system
Source: Chem Sci. 2026 Jul 21. Online ahead of print. doi: 10.1039/d6sc03713e (PMC13386138; doi:10.1039/d6sc03713e)
Supplement: SC-OLF-D6SC03713E-s009 [file SC-OLF-D6SC03713E-s009.cif]

# Supplementary Information (SI) for Chemical Science.
# This journal is © The Royal Society of Chemistry 2026

####################################################################### 
# 
# This file contains crystal structure data downloaded from the 
# Cambridge Structural Database (CSD) hosted by the Cambridge 
# Crystallographic Data Centre (CCDC).
# 
# Full information about CCDC data access policies and citation 
# guidelines are available at http://www.ccdc.cam.ac.uk/access/V1 
# 
# Audit and citation data items may have been added by the CCDC. 
# Please retain this information to preserve the provenance of 
# this file and to allow appropriate attribution of the data. 
# 
#######################################################################

data_tani2
_database_code_depnum_ccdc_archive 'CCDC 2504535'
loop_
_audit_author_name
_audit_author_address
'Yosuke Tani'
;Nagoya University
Japan
;
_audit_update_record             
;
2025-11-21 deposited with the CCDC.	2026-06-23 downloaded from the CCDC.
;
_audit_creation_date             2025-06-13
_audit_creation_method           
;
Olex2 1.5
(compiled 2025.05.31 svn.r86d253d1 for OlexSys, GUI svn.r7254)
;
_shelx_SHELXL_version_number     2018/3
_chemical_name_common            ?
_chemical_name_systematic        ?
_chemical_formula_moiety         'C30 H48 Br2 O2 S2 Si2, 2(C55 H70 O10)'
_chemical_formula_sum            'C140 H188 Br2 O22 S2 Si2'
_chemical_formula_weight         2503.13
_chemical_melting_point          ?
loop_
_atom_type_symbol
_atom_type_description
_atom_type_scat_dispersion_real
_atom_type_scat_dispersion_imag
_atom_type_scat_source
C C 0.0000 0.0000 'International Tables Vol C Tables 4.2.6.8 and 6.1.1.4'
H H 0.0000 0.0000 'International Tables Vol C Tables 4.2.6.8 and 6.1.1.4'
Br Br 0.0000 0.0000 'International Tables Vol C Tables 4.2.6.8 and 6.1.1.4'
O O 0.0000 0.0000 'International Tables Vol C Tables 4.2.6.8 and 6.1.1.4'
S S 0.0000 0.0000 'International Tables Vol C Tables 4.2.6.8 and 6.1.1.4'
Si Si 0.0000 0.0000 'International Tables Vol C Tables 4.2.6.8 and 6.1.1.4'

_diffrn_oxdiff_scatteringfactors_ed 'Peng, L.M. (1999) Micron 30, 625-648'
_shelx_space_group_comment       
;
The symmetry employed for this shelxl refinement is uniquely defined
by the following loop, which should always be used as a source of
symmetry information in preference to the above space-group names.
They are only intended as comments.
;
_space_group_crystal_system      triclinic
_space_group_IT_number           2
_space_group_name_H-M_alt        'P -1'
_space_group_name_Hall           '-P 1'
loop_
_space_group_symop_operation_xyz
'x, y, z'
'-x, -y, -z'

_cell_length_a                   12.5208(9)
_cell_length_b                   14.4600(9)
_cell_length_c                   19.6291(16)
_cell_angle_alpha                83.559(6)
_cell_angle_beta                 80.254(7)
_cell_angle_gamma                79.200(6)
_cell_volume                     3428.6(5)
_cell_formula_units_Z            1
_cell_measurement_reflns_used    26111
_cell_measurement_temperature    79.00
_cell_measurement_theta_max      0.9545481353120159
_cell_measurement_theta_min      0.11765960190124336
_shelx_estimated_absorpt_T_max   ?
_shelx_estimated_absorpt_T_min   ?
_exptl_absorpt_coefficient_mu    0.000
_exptl_absorpt_correction_T_max  ?
_exptl_absorpt_correction_T_min  ?
_exptl_absorpt_correction_type   ?
_exptl_absorpt_process_details   ?
_exptl_absorpt_special_details   ?
_exptl_crystal_colour            red
_exptl_crystal_density_diffrn    1.212
_exptl_crystal_density_meas      ?
_exptl_crystal_density_method    ?
_exptl_crystal_description       block
_exptl_crystal_F_000             530
_exptl_crystal_size_max          ?
_exptl_crystal_size_mid          ?
_exptl_crystal_size_min          ?
_exptl_transmission_factor_max   ?
_exptl_transmission_factor_min   ?
_diffrn_reflns_av_R_equivalents  0.2885
_diffrn_reflns_av_unetI/netI     0.1751
_diffrn_reflns_Laue_measured_fraction_full 0.996
_diffrn_reflns_Laue_measured_fraction_max 0.996
_diffrn_reflns_limit_h_max       15
_diffrn_reflns_limit_h_min       -15
_diffrn_reflns_limit_k_max       18
_diffrn_reflns_limit_k_min       -18
_diffrn_reflns_limit_l_max       24
_diffrn_reflns_limit_l_min       -24
_diffrn_reflns_number            149092
_diffrn_reflns_point_group_measured_fraction_full 0.996
_diffrn_reflns_point_group_measured_fraction_max 0.996
_diffrn_reflns_theta_full        0.862
_diffrn_reflns_theta_max         0.898
_diffrn_reflns_theta_min         0.118
_diffrn_ambient_temperature      79.00
_diffrn_detector_area_resol_mean ?
_diffrn_measured_fraction_theta_full 0.996
_diffrn_measured_fraction_theta_max 0.996
_diffrn_measurement_device_type  'Talos Arctica electron microscope'
_diffrn_detector                 'Ceta camera'
_diffrn_detector_type            CMOS
_diffrn_measurement_method       
'continuous rotation electron diffraction (MicroED)'
_diffrn_radiation_type           electron
_diffrn_radiation_probe          electron
_diffrn_radiation_wavelength     0.02508
_diffrn_source                   'Talos Arctica Field Emission Gun'
_reflns_Friedel_coverage         0.000
_reflns_Friedel_fraction_full    .
_reflns_Friedel_fraction_max     .
_reflns_number_gt                6765
_reflns_number_total             13963
_reflns_special_details          
;
 Reflections were merged by SHELXL according to the crystal
 class for the calculation of statistics and refinement.
 
 _reflns_Friedel_fraction is defined as the number of unique
 Friedel pairs measured divided by the number that would be
 possible theoretically, ignoring centric projections and
 systematic absences.
;
_reflns_threshold_expression     'I > 2\s(I)'
_computing_cell_refinement       ?
_computing_data_collection       ?
_computing_data_reduction        ?
_computing_molecular_graphics    'Olex2 1.5 (Dolomanov et al., 2009)'
_computing_publication_material  'Olex2 1.5 (Dolomanov et al., 2009)'
_computing_structure_refinement  'SHELXL 2018/3 (Sheldrick, 2015)'
_computing_structure_solution    'SHELXT  (Sheldrick, 2015)'
_refine_diff_density_max         0.467
_refine_diff_density_min         -0.336
_refine_diff_density_rms         0.103
_refine_ls_extinction_coef       12946(13)
_refine_ls_extinction_expression Fc^*^=kFc[1+0.001xFc^2^\l^3^/sin(2\q)]^-1/4^
_refine_ls_extinction_method     'SHELXL-2018/3 (Sheldrick 2018)'
_refine_ls_goodness_of_fit_ref   1.186
_refine_ls_hydrogen_treatment    constr
_refine_ls_matrix_type           full
_refine_ls_number_parameters     811
_refine_ls_number_reflns         13963
_refine_ls_number_restraints     0
_refine_ls_R_factor_all          0.2205
_refine_ls_R_factor_gt           0.1704
_refine_ls_restrained_S_all      1.186
_refine_ls_shift/su_max          0.033
_refine_ls_shift/su_mean         0.000
_refine_ls_structure_factor_coef Fsqd
_refine_ls_weighting_details     
'w=1/[\s^2^(Fo^2^)+(0.2000P)^2^] where P=(Fo^2^+2Fc^2^)/3'
_refine_ls_weighting_scheme      calc
_refine_ls_wR_factor_gt          0.3876
_refine_ls_wR_factor_ref         0.4086
_refine_special_details          ?
_olex2_refinement_description    
;
1. Fixed Uiso
 At 1.2 times of:
  All C(H) groups, All C(H,H) groups
 At 1.5 times of:
  All C(H,H,H) groups
2. Others
 Sof(C53)=Sof(H53A)=Sof(H53B)=Sof(C54)=Sof(H54A)=Sof(H54B)=Sof(H54C)=1-FVAR(1)
 Sof(C53A)=Sof(H53C)=Sof(H53D)=Sof(C54A)=Sof(H54D)=Sof(H54E)=Sof(H54F)=FVAR(1)
 Sof(C58A)=Sof(H58D)=Sof(H58E)=Sof(H58F)=Sof(C57A)=Sof(H57C)=Sof(H57D)=1-FVAR(2)
 Sof(C57)=Sof(H57A)=Sof(H57B)=Sof(C58)=Sof(H58A)=Sof(H58B)=Sof(H58C)=FVAR(2)
3.a Secondary CH2 refined with riding coordinates:
 C8(H8A,H8B), C9(H9A,H9B), C10(H10A,H10B), C11(H11A,H11B), C12(H12A,H12B),
 C13(H13A,H13B), C14(H14A,H14B), C16(H16A,H16B), C23(H23A,H23B), C30(H30A,H30B),
  C37(H37A,H37B), C44(H44A,H44B), C51(H51A,H51B), C55(H55A,H55B), C59(H59A,
 H59B), C61(H61A,H61B), C63(H63A,H63B), C65(H65A,H65B), C67(H67A,H67B),
 C69(H69A,H69B), C53(H53A,H53B), C57(H57A,H57B), C53A(H53C,H53D), C57A(H57C,
 H57D)
3.b Aromatic/amide H refined with riding coordinates:
 C4(H4), C18(H18), C21(H21), C25(H25), C28(H28), C32(H32), C35(H35), C39(H39),
 C42(H42), C46(H46), C49(H49)
3.c Idealised Me refined as rotating group:
 C6(H6A,H6B,H6C), C7(H7A,H7B,H7C), C15(H15A,H15B,H15C), C52(H52A,H52B,H52C),
 C56(H56A,H56B,H56C), C60(H60A,H60B,H60C), C62(H62A,H62B,H62C), C64(H64A,H64B,
 H64C), C66(H66A,H66B,H66C), C68(H68A,H68B,H68C), C70(H70A,H70B,H70C), C54(H54A,
 H54B,H54C), C58(H58A,H58B,H58C), C58A(H58D,H58E,H58F), C54A(H54D,H54E,H54F)
;
_atom_sites_solution_hydrogens   geom
_atom_sites_solution_primary     dual
_atom_sites_solution_secondary   ?
loop_
_atom_site_label
_atom_site_type_symbol
_atom_site_fract_x
_atom_site_fract_y
_atom_site_fract_z
_atom_site_U_iso_or_equiv
_atom_site_adp_type
_atom_site_occupancy
_atom_site_site_symmetry_order
_atom_site_calc_flag
_atom_site_refinement_flags_posn
_atom_site_refinement_flags_adp
_atom_site_refinement_flags_occupancy
_atom_site_disorder_assembly
_atom_site_disorder_group
Br1 Br 0.68470(18) 0.60639(15) -0.04797(13) 0.0558(6) Uani 1 1 d . . . . .
S1 S 0.8614(3) 0.3667(2) 0.07237(18) 0.0402(8) Uani 1 1 d . . . . .
Si1 Si 0.6628(4) 0.2587(3) 0.1295(3) 0.0579(13) Uani 1 1 d . . . . .
O1 O 0.9315(5) 0.5957(4) -0.0452(3) 0.0470(15) Uani 1 1 d . . . . .
C1 C 0.9405(5) 0.5231(4) -0.0097(4) 0.0420(18) Uani 1 1 d . . . . .
C2 C 0.8485(6) 0.4717(4) 0.0196(4) 0.0402(16) Uani 1 1 d . . . . .
C3 C 0.7400(5) 0.4987(4) 0.0073(3) 0.0357(15) Uani 1 1 d . . . . .
C4 C 0.6686(6) 0.4340(4) 0.0397(4) 0.0456(18) Uani 1 1 d . . . . .
H4 H 0.593027 0.441357 0.035118 0.055 Uiso 1 1 calc R U . . .
C5 C 0.7228(5) 0.3601(5) 0.0781(4) 0.0446(18) Uani 1 1 d . . . . .
C6 C 0.5892(8) 0.2089(7) 0.0695(7) 0.110(4) Uani 1 1 d . . . . .
H6A H 0.541511 0.260431 0.046770 0.165 Uiso 1 1 calc R U . . .
H6B H 0.544559 0.164475 0.096271 0.165 Uiso 1 1 calc R U . . .
H6C H 0.643400 0.175819 0.034267 0.165 Uiso 1 1 calc R U . . .
C7 C 0.5654(12) 0.3114(8) 0.2070(8) 0.160(8) Uani 1 1 d . . . . .
H7A H 0.603711 0.349264 0.230005 0.240 Uiso 1 1 calc R U . . .
H7B H 0.541700 0.260344 0.239825 0.240 Uiso 1 1 calc R U . . .
H7C H 0.501004 0.351700 0.190751 0.240 Uiso 1 1 calc R U . . .
C8 C 0.7774(7) 0.1678(5) 0.1586(5) 0.058(2) Uani 1 1 d . . . . .
H8A H 0.832194 0.150329 0.117422 0.070 Uiso 1 1 calc R U . . .
H8B H 0.814227 0.196388 0.189655 0.070 Uiso 1 1 calc R U . . .
C9 C 0.7407(6) 0.0767(4) 0.1969(4) 0.056(2) Uani 1 1 d . . . . .
H9A H 0.689109 0.094594 0.239298 0.067 Uiso 1 1 calc R U . . .
H9B H 0.698989 0.051466 0.166814 0.067 Uiso 1 1 calc R U . . .
C10 C 0.8282(7) -0.0017(5) 0.2179(4) 0.055(2) Uani 1 1 d . . . . .
H10A H 0.876667 -0.023628 0.175398 0.066 Uiso 1 1 calc R U . . .
H10B H 0.873527 0.024012 0.245401 0.066 Uiso 1 1 calc R U . . .
C11 C 0.7884(6) -0.0840(5) 0.2586(4) 0.0493(19) Uani 1 1 d . . . . .
H11A H 0.743591 -0.109857 0.230832 0.059 Uiso 1 1 calc R U . . .
H11B H 0.739225 -0.061750 0.300755 0.059 Uiso 1 1 calc R U . . .
C12 C 0.8780(6) -0.1655(5) 0.2814(4) 0.0463(18) Uani 1 1 d . . . . .
H12A H 0.924087 -0.189975 0.238909 0.056 Uiso 1 1 calc R U . . .
H12B H 0.925811 -0.138280 0.306128 0.056 Uiso 1 1 calc R U . . .
C13 C 0.8422(6) -0.2467(5) 0.3258(4) 0.0478(18) Uani 1 1 d . . . . .
H13A H 0.792774 -0.272797 0.301603 0.057 Uiso 1 1 calc R U . . .
H13B H 0.797676 -0.222347 0.368807 0.057 Uiso 1 1 calc R U . . .
C14 C 0.9276(6) -0.3261(5) 0.3464(4) 0.055(2) Uani 1 1 d . . . . .
H14A H 0.969216 -0.353227 0.303624 0.067 Uiso 1 1 calc R U . . .
H14B H 0.979781 -0.299591 0.368166 0.067 Uiso 1 1 calc R U . . .
C15 C 0.8905(7) -0.4039(5) 0.3941(5) 0.068(2) Uani 1 1 d . . . . .
H15A H 0.821970 -0.416790 0.382440 0.102 Uiso 1 1 calc R U . . .
H15B H 0.877861 -0.386005 0.441921 0.102 Uiso 1 1 calc R U . . .
H15C H 0.947070 -0.460712 0.389813 0.102 Uiso 1 1 calc R U . . .
O2 O 0.8849(4) 0.5053(4) 0.2046(3) 0.0437(14) Uani 1 1 d . . . . .
O3 O 0.9538(6) 0.8340(4) 0.0437(4) 0.0603(19) Uani 1 1 d . . . . .
O4 O 1.2320(5) 0.6230(4) 0.2109(4) 0.0489(15) Uani 1 1 d . . . . .
O5 O 1.1278(5) 1.0143(4) 0.2079(4) 0.0534(16) Uani 1 1 d . . . . .
O6 O 1.1617(4) 0.7669(4) 0.4314(3) 0.0413(14) Uani 1 1 d . . . . .
O7 O 0.8266(4) 1.0788(4) 0.4242(3) 0.0413(14) Uani 1 1 d . . . . .
O8 O 0.7664(4) 0.7473(4) 0.5663(3) 0.0422(14) Uani 1 1 d . . . . .
O9 O 0.4920(4) 0.9551(3) 0.3879(3) 0.0355(12) Uani 1 1 d . . . . .
O10 O 0.5797(5) 0.5773(4) 0.4133(3) 0.0451(15) Uani 1 1 d . . . . .
O11 O 0.5671(4) 0.7987(4) 0.1631(3) 0.0414(14) Uani 1 1 d . . . . .
C16 C 0.6978(5) 0.6181(4) 0.1573(4) 0.0384(16) Uani 1 1 d . . . . .
H16A H 0.656021 0.646160 0.119277 0.046 Uiso 1 1 calc R U . . .
H16B H 0.703545 0.548643 0.159530 0.046 Uiso 1 1 calc R U . . .
C17 C 0.8130(5) 0.6431(4) 0.1411(4) 0.0379(16) Uani 1 1 d . . . . .
C18 C 0.8286(5) 0.7279(4) 0.1006(4) 0.0389(16) Uani 1 1 d . . . . .
H18 H 0.767512 0.768658 0.084516 0.047 Uiso 1 1 calc R U . . .
C19 C 0.9359(5) 0.7530(4) 0.0838(4) 0.0385(16) Uani 1 1 d . . . . .
C20 C 1.0279(5) 0.6937(4) 0.1074(3) 0.0371(16) Uani 1 1 d . . . . .
C21 C 1.0104(5) 0.6103(4) 0.1476(4) 0.0410(17) Uani 1 1 d . . . . .
H21 H 1.071273 0.569605 0.163877 0.049 Uiso 1 1 calc R U . . .
C22 C 0.9044(5) 0.5844(4) 0.1649(4) 0.0418(17) Uani 1 1 d . . . . .
C23 C 1.1413(5) 0.7225(4) 0.0922(4) 0.0383(16) Uani 1 1 d . . . . .
H23A H 1.145810 0.765871 0.049482 0.046 Uiso 1 1 calc R U . . .
H23B H 1.198087 0.665567 0.083923 0.046 Uiso 1 1 calc R U . . .
C24 C 1.1654(6) 0.7719(4) 0.1531(4) 0.0412(17) Uani 1 1 d . . . . .
C25 C 1.1395(5) 0.8713(4) 0.1519(4) 0.0380(16) Uani 1 1 d . . . . .
H25 H 1.110844 0.906740 0.113291 0.046 Uiso 1 1 calc R U . . .
C26 C 1.1558(5) 0.9187(4) 0.2075(4) 0.0379(16) Uani 1 1 d . . . . .
C27 C 1.1956(5) 0.8682(4) 0.2657(4) 0.0385(16) Uani 1 1 d . . . . .
C28 C 1.2236(5) 0.7681(4) 0.2649(4) 0.0388(16) Uani 1 1 d . . . . .
H28 H 1.252918 0.732061 0.303082 0.047 Uiso 1 1 calc R U . . .
C29 C 1.2086(5) 0.7207(5) 0.2079(4) 0.0415(17) Uani 1 1 d . . . . .
C30 C 1.2043(5) 0.9152(5) 0.3301(3) 0.0366(15) Uani 1 1 d . . . . .
H30A H 1.265272 0.878374 0.353140 0.044 Uiso 1 1 calc R U . . .
H30B H 1.220564 0.979671 0.316389 0.044 Uiso 1 1 calc R U . . .
C31 C 1.0972(5) 0.9202(4) 0.3801(3) 0.0318(14) Uani 1 1 d . . . . .
C32 C 1.0124(5) 0.9992(4) 0.3778(4) 0.0425(17) Uani 1 1 d . . . . .
H32 H 1.021581 1.049989 0.343385 0.051 Uiso 1 1 calc R U . . .
C33 C 0.9132(5) 1.0045(4) 0.4261(4) 0.0366(16) Uani 1 1 d . . . . .
C34 C 0.8992(5) 0.9310(4) 0.4775(3) 0.0339(15) Uani 1 1 d . . . . .
C35 C 0.9814(5) 0.8522(4) 0.4796(4) 0.0411(17) Uani 1 1 d . . . . .
H35 H 0.972263 0.802694 0.515030 0.049 Uiso 1 1 calc R U . . .
C36 C 1.0785(5) 0.8435(4) 0.4303(4) 0.0380(16) Uani 1 1 d . . . . .
C37 C 0.7907(5) 0.9388(4) 0.5293(4) 0.0368(16) Uani 1 1 d . . . . .
H37A H 0.805472 0.907276 0.574995 0.044 Uiso 1 1 calc R U . . .
H37B H 0.760000 1.006115 0.535251 0.044 Uiso 1 1 calc R U . . .
C38 C 0.7069(5) 0.8921(4) 0.5024(3) 0.0342(15) Uani 1 1 d . . . . .
C39 C 0.6374(5) 0.9452(4) 0.4591(4) 0.0388(16) Uani 1 1 d . . . . .
H39 H 0.642519 1.009887 0.447021 0.047 Uiso 1 1 calc R U . . .
C40 C 0.5592(4) 0.9064(4) 0.4324(3) 0.0294(14) Uani 1 1 d . . . . .
C41 C 0.5502(5) 0.8099(4) 0.4516(4) 0.0358(16) Uani 1 1 d . . . . .
C42 C 0.6180(5) 0.7598(4) 0.4972(4) 0.0391(16) Uani 1 1 d . . . . .
H42 H 0.611521 0.695803 0.511302 0.047 Uiso 1 1 calc R U . . .
C43 C 0.6948(5) 0.7984(4) 0.5232(3) 0.0328(15) Uani 1 1 d . . . . .
C44 C 0.4691(5) 0.7651(4) 0.4226(3) 0.0326(15) Uani 1 1 d . . . . .
H44A H 0.403094 0.813104 0.416394 0.039 Uiso 1 1 calc R U . . .
H44B H 0.445633 0.713828 0.456351 0.039 Uiso 1 1 calc R U . . .
C45 C 0.5186(5) 0.7244(4) 0.3526(3) 0.0311(15) Uani 1 1 d . . . . .
C46 C 0.5181(5) 0.7798(4) 0.2904(4) 0.0403(17) Uani 1 1 d . . . . .
H46 H 0.480452 0.843262 0.290740 0.048 Uiso 1 1 calc R U . . .
C47 C 0.5703(5) 0.7465(4) 0.2277(4) 0.0395(16) Uani 1 1 d . . . . .
C48 C 0.6360(5) 0.6530(4) 0.2248(4) 0.0393(16) Uani 1 1 d . . . . .
C49 C 0.6344(5) 0.5978(4) 0.2868(4) 0.0433(18) Uani 1 1 d . . . . .
H49 H 0.672003 0.534392 0.285959 0.052 Uiso 1 1 calc R U . . .
C50 C 0.5804(5) 0.6291(4) 0.3522(3) 0.0363(15) Uani 1 1 d . . . . .
C51 C 0.9734(6) 0.4428(5) 0.2281(4) 0.0496(19) Uani 1 1 d . . . . .
H51A H 1.011978 0.475559 0.255543 0.060 Uiso 1 1 calc R U . . .
H51B H 1.026543 0.417928 0.188216 0.060 Uiso 1 1 calc R U . . .
C52 C 0.9263(6) 0.3616(5) 0.2733(4) 0.055(2) Uani 1 1 d . . . . .
H52A H 0.882430 0.333633 0.246874 0.082 Uiso 1 1 calc R U . . .
H52B H 0.879619 0.386113 0.314892 0.082 Uiso 1 1 calc R U . . .
H52C H 0.986780 0.313344 0.286861 0.082 Uiso 1 1 calc R U . . .
C55 C 1.3464(6) 0.5809(5) 0.2149(4) 0.051(2) Uani 1 1 d . . . . .
H55A H 1.351004 0.512590 0.229209 0.061 Uiso 1 1 calc R U . . .
H55B H 1.372686 0.610250 0.250711 0.061 Uiso 1 1 calc R U . . .
C56 C 1.4188(5) 0.5934(6) 0.1478(4) 0.061(2) Uani 1 1 d . . . . .
H56A H 1.393270 0.564374 0.112190 0.091 Uiso 1 1 calc R U . . .
H56B H 1.494411 0.563259 0.152558 0.091 Uiso 1 1 calc R U . . .
H56C H 1.416775 0.661018 0.134289 0.091 Uiso 1 1 calc R U . . .
C59 C 1.1418(5) 0.6821(4) 0.4721(4) 0.0450(18) Uani 1 1 d . . . . .
H59A H 1.066301 0.671547 0.470906 0.054 Uiso 1 1 calc R U . . .
H59B H 1.149999 0.686047 0.520963 0.054 Uiso 1 1 calc R U . . .
C60 C 1.2256(6) 0.6024(5) 0.4411(5) 0.062(2) Uani 1 1 d . . . . .
H60A H 1.216329 0.599169 0.392905 0.092 Uiso 1 1 calc R U . . .
H60B H 1.214931 0.542581 0.467858 0.092 Uiso 1 1 calc R U . . .
H60C H 1.299876 0.613947 0.442460 0.092 Uiso 1 1 calc R U . . .
C61 C 0.8372(5) 1.1562(4) 0.3767(4) 0.0402(16) Uani 1 1 d . . . . .
H61A H 0.856255 1.135742 0.329049 0.048 Uiso 1 1 calc R U . . .
H61B H 0.896534 1.187658 0.385803 0.048 Uiso 1 1 calc R U . . .
C62 C 0.7282(5) 1.2243(5) 0.3839(5) 0.055(2) Uani 1 1 d . . . . .
H62A H 0.734002 1.279460 0.350431 0.082 Uiso 1 1 calc R U . . .
H62B H 0.710513 1.244846 0.431049 0.082 Uiso 1 1 calc R U . . .
H62C H 0.670016 1.192615 0.374913 0.082 Uiso 1 1 calc R U . . .
C63 C 0.7411(6) 0.6594(5) 0.6011(4) 0.0496(19) Uani 1 1 d . . . . .
H63A H 0.747027 0.612465 0.566971 0.060 Uiso 1 1 calc R U . . .
H63B H 0.665223 0.668743 0.626741 0.060 Uiso 1 1 calc R U . . .
C64 C 0.8220(8) 0.6254(5) 0.6502(5) 0.076(3) Uani 1 1 d . . . . .
H64A H 0.896836 0.624707 0.625267 0.113 Uiso 1 1 calc R U . . .
H64B H 0.813759 0.561335 0.670039 0.113 Uiso 1 1 calc R U . . .
H64C H 0.808396 0.667726 0.687530 0.113 Uiso 1 1 calc R U . . .
C65 C 0.5061(5) 1.0498(4) 0.3640(4) 0.0384(16) Uani 1 1 d . . . . .
H65A H 0.581738 1.050316 0.339087 0.046 Uiso 1 1 calc R U . . .
H65B H 0.494503 1.088764 0.403836 0.046 Uiso 1 1 calc R U . . .
C66 C 0.4236(5) 1.0896(5) 0.3160(4) 0.0459(18) Uani 1 1 d . . . . .
H66A H 0.435300 1.050274 0.276921 0.069 Uiso 1 1 calc R U . . .
H66B H 0.432940 1.154210 0.298504 0.069 Uiso 1 1 calc R U . . .
H66C H 0.349049 1.090041 0.341277 0.069 Uiso 1 1 calc R U . . .
C67 C 0.5989(5) 0.4791(4) 0.4140(4) 0.0401(17) Uani 1 1 d . . . . .
H67A H 0.604046 0.451817 0.462134 0.048 Uiso 1 1 calc R U . . .
H67B H 0.670848 0.458794 0.385350 0.048 Uiso 1 1 calc R U . . .
C68 C 0.5119(5) 0.4389(4) 0.3875(4) 0.0441(18) Uani 1 1 d . . . . .
H68A H 0.512693 0.458588 0.337966 0.066 Uiso 1 1 calc R U . . .
H68B H 0.439355 0.462311 0.413083 0.066 Uiso 1 1 calc R U . . .
H68C H 0.527220 0.369760 0.394133 0.066 Uiso 1 1 calc R U . . .
C69 C 0.4946(5) 0.8851(4) 0.1608(4) 0.0451(18) Uani 1 1 d . . . . .
H69A H 0.519017 0.931451 0.185613 0.054 Uiso 1 1 calc R U . . .
H69B H 0.419557 0.876567 0.183023 0.054 Uiso 1 1 calc R U . . .
C70 C 0.4949(8) 0.9197(6) 0.0850(4) 0.073(3) Uani 1 1 d . . . . .
H70A H 0.567177 0.935383 0.065101 0.110 Uiso 1 1 calc R U . . .
H70B H 0.438311 0.976020 0.080918 0.110 Uiso 1 1 calc R U . . .
H70C H 0.479436 0.869970 0.059899 0.110 Uiso 1 1 calc R U . . .
C53 C 0.8526(14) 0.9055(10) 0.0411(11) 0.055(5) Uani 0.532(17) 1 d . . P A 1
H53A H 0.804564 0.904989 0.086666 0.066 Uiso 0.532(17) 1 calc R U P A 1
H53B H 0.811146 0.891817 0.005744 0.066 Uiso 0.532(17) 1 calc R U P A 1
C54 C 0.8893(13) 1.0034(9) 0.0218(9) 0.062(5) Uani 0.532(17) 1 d . . P A 1
H54A H 0.949135 0.998908 -0.017583 0.093 Uiso 0.532(17) 1 calc R U P A 1
H54B H 0.915096 1.022646 0.061687 0.093 Uiso 0.532(17) 1 calc R U P A 1
H54C H 0.826963 1.050402 0.009317 0.093 Uiso 0.532(17) 1 calc R U P A 1
C57 C 1.1224(13) 1.0697(9) 0.1509(9) 0.051(5) Uani 0.500(16) 1 d . . P B 1
H57A H 1.056193 1.064316 0.131253 0.061 Uiso 0.500(16) 1 calc R U P B 1
H57B H 1.187951 1.050769 0.116253 0.061 Uiso 0.500(16) 1 calc R U P B 1
C58 C 1.117(2) 1.1685(10) 0.1662(12) 0.070(6) Uani 0.500(16) 1 d . . P B 1
H58A H 1.174074 1.171210 0.194189 0.105 Uiso 0.500(16) 1 calc R U P B 1
H58B H 1.044552 1.191690 0.191929 0.105 Uiso 0.500(16) 1 calc R U P B 1
H58C H 1.129103 1.208125 0.122645 0.105 Uiso 0.500(16) 1 calc R U P B 1
C53A C 0.8868(11) 0.8726(11) -0.0095(11) 0.049(6) Uani 0.468(17) 1 d . . P A 2
H53C H 0.849579 0.824207 -0.022835 0.059 Uiso 0.468(17) 1 calc R U P A 2
H53D H 0.931425 0.898572 -0.051291 0.059 Uiso 0.468(17) 1 calc R U P A 2
C58A C 1.1813(18) 1.1757(12) 0.1879(12) 0.061(5) Uani 0.500(16) 1 d . . P B 2
H58D H 1.115027 1.201617 0.167052 0.091 Uiso 0.500(16) 1 calc R U P B 2
H58E H 1.241712 1.208014 0.165252 0.091 Uiso 0.500(16) 1 calc R U P B 2
H58F H 1.166790 1.185184 0.237506 0.091 Uiso 0.500(16) 1 calc R U P B 2
C57A C 1.2127(11) 1.0711(8) 0.1785(9) 0.050(5) Uani 0.500(16) 1 d . . P B 2
H57C H 1.231993 1.063004 0.128246 0.060 Uiso 0.500(16) 1 calc R U P B 2
H57D H 1.279457 1.046019 0.200013 0.060 Uiso 0.500(16) 1 calc R U P B 2
C54A C 0.8008(16) 0.9535(12) 0.0271(9) 0.049(5) Uani 0.468(17) 1 d . . P A 2
H54D H 0.748357 0.982709 -0.004097 0.073 Uiso 0.468(17) 1 calc R U P A 2
H54E H 0.839593 1.001367 0.038373 0.073 Uiso 0.468(17) 1 calc R U P A 2
H54F H 0.761216 0.926468 0.069880 0.073 Uiso 0.468(17) 1 calc R U P A 2

loop_
_atom_site_aniso_label
_atom_site_aniso_U_11
_atom_site_aniso_U_22
_atom_site_aniso_U_33
_atom_site_aniso_U_23
_atom_site_aniso_U_13
_atom_site_aniso_U_12
Br1 0.0503(12) 0.0523(12) 0.0617(17) 0.0052(11) -0.0118(11) -0.0039(9)
S1 0.052(2) 0.0361(17) 0.034(2) -0.0075(14) -0.0035(16) -0.0109(14)
Si1 0.059(3) 0.040(2) 0.072(4) -0.001(2) 0.003(2) -0.0128(19)
O1 0.047(3) 0.044(3) 0.046(4) 0.007(3) -0.002(3) -0.007(2)
C1 0.040(4) 0.034(3) 0.046(5) -0.002(3) 0.007(3) -0.004(3)
C2 0.044(4) 0.046(4) 0.035(4) -0.013(3) -0.011(3) -0.009(3)
C3 0.039(4) 0.035(3) 0.030(4) -0.002(3) 0.004(3) -0.007(3)
C4 0.042(4) 0.042(4) 0.053(5) -0.007(3) 0.002(3) -0.013(3)
C5 0.039(4) 0.049(4) 0.041(5) -0.009(3) 0.007(3) -0.006(3)
C6 0.067(6) 0.073(6) 0.205(14) 0.021(7) -0.071(8) -0.023(5)
C7 0.168(12) 0.083(7) 0.152(13) 0.039(8) 0.120(11) 0.018(7)
C8 0.072(5) 0.050(4) 0.059(6) 0.013(4) -0.021(4) -0.024(4)
C9 0.065(5) 0.042(4) 0.057(6) 0.010(4) 0.000(4) -0.016(3)
C10 0.078(5) 0.051(4) 0.044(5) -0.007(4) -0.021(4) -0.017(4)
C11 0.058(4) 0.048(4) 0.038(5) -0.020(3) 0.016(4) -0.010(3)
C12 0.047(4) 0.058(4) 0.041(5) -0.019(4) -0.007(3) -0.018(3)
C13 0.040(4) 0.049(4) 0.052(5) -0.003(4) -0.002(3) -0.007(3)
C14 0.058(5) 0.063(5) 0.052(6) -0.015(4) -0.010(4) -0.019(4)
C15 0.069(5) 0.061(5) 0.076(7) 0.010(5) -0.017(5) -0.021(4)
O2 0.039(3) 0.044(3) 0.049(4) -0.003(3) -0.003(3) -0.010(2)
O3 0.057(4) 0.048(3) 0.080(6) 0.010(3) -0.019(4) -0.020(3)
O4 0.040(3) 0.045(3) 0.063(5) -0.013(3) -0.003(3) -0.008(2)
O5 0.060(4) 0.047(3) 0.055(5) -0.014(3) -0.002(3) -0.013(3)
O6 0.036(3) 0.037(3) 0.050(4) -0.018(3) -0.001(3) 0.002(2)
O7 0.031(3) 0.040(3) 0.051(4) -0.018(3) 0.000(3) 0.003(2)
O8 0.037(3) 0.043(3) 0.048(4) -0.004(3) -0.008(3) -0.008(2)
O9 0.035(3) 0.029(2) 0.044(4) -0.010(2) -0.005(2) -0.007(2)
O10 0.050(3) 0.036(3) 0.048(4) 0.001(3) -0.008(3) -0.007(2)
O11 0.036(3) 0.048(3) 0.042(4) 0.003(3) -0.012(3) -0.014(2)
C16 0.031(3) 0.034(3) 0.052(5) 0.000(3) -0.008(3) -0.009(3)
C17 0.035(3) 0.040(3) 0.043(5) -0.010(3) -0.011(3) -0.008(3)
C18 0.027(3) 0.045(4) 0.047(5) -0.011(3) -0.009(3) -0.004(3)
C19 0.035(3) 0.038(3) 0.043(5) -0.008(3) -0.012(3) -0.001(3)
C20 0.033(3) 0.045(4) 0.031(4) -0.018(3) 0.004(3) -0.002(3)
C21 0.037(4) 0.036(3) 0.048(5) -0.005(3) -0.007(3) 0.000(3)
C22 0.037(4) 0.045(4) 0.044(5) -0.003(3) -0.005(3) -0.010(3)
C23 0.045(4) 0.035(3) 0.037(4) -0.007(3) -0.007(3) -0.008(3)
C24 0.049(4) 0.036(4) 0.036(5) -0.011(3) 0.006(3) -0.007(3)
C25 0.040(4) 0.048(4) 0.028(4) -0.002(3) -0.009(3) -0.010(3)
C26 0.037(4) 0.043(4) 0.036(5) -0.005(3) -0.004(3) -0.011(3)
C27 0.026(3) 0.039(3) 0.053(5) -0.007(3) -0.007(3) -0.009(3)
C28 0.037(4) 0.039(4) 0.039(5) -0.008(3) -0.006(3) 0.001(3)
C29 0.034(4) 0.048(4) 0.043(5) -0.010(3) -0.005(3) -0.005(3)
C30 0.029(3) 0.050(4) 0.035(4) -0.013(3) -0.003(3) -0.013(3)
C31 0.029(3) 0.033(3) 0.036(4) -0.016(3) -0.007(3) -0.001(2)
C32 0.040(4) 0.042(4) 0.045(5) -0.010(3) -0.005(3) -0.003(3)
C33 0.039(4) 0.034(3) 0.041(5) -0.003(3) -0.009(3) -0.013(3)
C34 0.029(3) 0.039(3) 0.036(4) -0.011(3) -0.006(3) -0.007(3)
C35 0.041(4) 0.037(3) 0.043(5) 0.004(3) -0.003(3) -0.011(3)
C36 0.030(3) 0.043(4) 0.040(5) -0.011(3) -0.003(3) -0.002(3)
C37 0.042(4) 0.035(3) 0.038(4) -0.004(3) -0.007(3) -0.017(3)
C38 0.032(3) 0.034(3) 0.038(4) -0.010(3) -0.006(3) -0.006(3)
C39 0.043(4) 0.033(3) 0.040(5) -0.011(3) 0.001(3) -0.007(3)
C40 0.023(3) 0.025(3) 0.043(4) -0.012(3) -0.004(3) -0.006(2)
C41 0.023(3) 0.042(3) 0.046(5) 0.009(3) -0.013(3) -0.014(3)
C42 0.044(4) 0.033(3) 0.041(5) -0.006(3) -0.005(3) -0.009(3)
C43 0.032(3) 0.035(3) 0.033(4) -0.014(3) -0.001(3) -0.008(3)
C44 0.032(3) 0.031(3) 0.038(4) -0.005(3) -0.007(3) -0.008(2)
C45 0.030(3) 0.024(3) 0.035(4) 0.005(3) 0.002(3) -0.004(2)
C46 0.032(3) 0.034(3) 0.056(5) -0.003(3) -0.017(3) -0.001(3)
C47 0.042(4) 0.040(4) 0.038(5) -0.011(3) -0.007(3) -0.006(3)
C48 0.044(4) 0.044(4) 0.031(4) -0.008(3) -0.008(3) -0.008(3)
C49 0.049(4) 0.029(3) 0.047(5) -0.007(3) -0.003(4) 0.005(3)
C50 0.043(4) 0.039(3) 0.027(4) -0.011(3) -0.002(3) -0.005(3)
C51 0.058(5) 0.044(4) 0.047(5) -0.002(3) -0.013(4) -0.008(3)
C52 0.039(4) 0.052(4) 0.068(6) 0.010(4) -0.013(4) -0.002(3)
C55 0.050(4) 0.033(4) 0.070(6) -0.006(4) -0.014(4) -0.002(3)
C56 0.024(4) 0.080(5) 0.085(7) -0.020(5) -0.019(4) -0.011(3)
C59 0.039(4) 0.052(4) 0.044(5) -0.021(3) -0.012(3) 0.007(3)
C60 0.042(4) 0.040(4) 0.105(8) -0.013(4) -0.020(4) 0.000(3)
C61 0.035(3) 0.040(4) 0.044(5) -0.011(3) 0.000(3) -0.003(3)
C62 0.034(4) 0.042(4) 0.083(6) 0.004(4) -0.004(4) 0.000(3)
C63 0.047(4) 0.046(4) 0.057(5) -0.008(4) -0.016(4) 0.001(3)
C64 0.104(7) 0.047(4) 0.088(7) 0.017(5) -0.057(6) -0.020(4)
C65 0.031(3) 0.042(4) 0.040(5) -0.011(3) 0.001(3) -0.004(3)
C66 0.033(3) 0.043(4) 0.057(5) -0.013(3) 0.009(3) -0.004(3)
C67 0.042(4) 0.042(4) 0.033(4) 0.009(3) -0.008(3) -0.004(3)
C68 0.046(4) 0.036(3) 0.046(5) 0.001(3) -0.001(3) -0.004(3)
C69 0.046(4) 0.043(4) 0.041(5) 0.008(3) -0.005(3) -0.002(3)
C70 0.092(7) 0.059(5) 0.055(6) 0.018(4) -0.011(5) 0.009(4)
C53 0.057(10) 0.038(9) 0.062(13) 0.003(9) -0.013(9) 0.009(8)
C54 0.061(10) 0.038(8) 0.075(13) 0.008(7) 0.005(8) 0.001(7)
C57 0.047(10) 0.046(9) 0.063(13) -0.025(8) 0.007(8) -0.019(7)
C58 0.092(15) 0.031(8) 0.094(16) 0.007(9) -0.029(13) -0.020(9)
C53A 0.025(8) 0.037(9) 0.080(16) -0.005(9) 0.014(8) -0.007(6)
C58A 0.071(13) 0.058(10) 0.057(13) -0.028(9) 0.001(10) -0.017(9)
C57A 0.032(8) 0.031(7) 0.080(13) 0.022(7) -0.007(7) -0.004(5)
C54A 0.061(11) 0.039(10) 0.046(12) -0.022(8) -0.012(9) 0.008(8)

_geom_special_details            
;
 All esds (except the esd in the dihedral angle between two l.s. planes)
 are estimated using the full covariance matrix.  The cell esds are taken
 into account individually in the estimation of esds in distances, angles
 and torsion angles; correlations between esds in cell parameters are only
 used when they are defined by crystal symmetry.  An approximate (isotropic)
 treatment of cell esds is used for estimating esds involving l.s. planes.
;
loop_
_geom_bond_atom_site_label_1
_geom_bond_atom_site_label_2
_geom_bond_distance
_geom_bond_site_symmetry_2
_geom_bond_publ_flag
Br1 C3 1.886(6) . ?
S1 C2 1.736(7) . ?
S1 C5 1.740(7) . ?
Si1 C5 1.886(7) . ?
Si1 C6 1.888(12) . ?
Si1 C7 1.914(12) . ?
Si1 C8 1.874(8) . ?
O1 C1 1.191(8) . ?
C1 C1 1.603(13) 2_765 ?
C1 C2 1.487(9) . ?
C2 C3 1.395(9) . ?
C3 C4 1.438(9) . ?
C4 H4 0.9500 . ?
C4 C5 1.375(9) . ?
C6 H6A 0.9800 . ?
C6 H6B 0.9800 . ?
C6 H6C 0.9800 . ?
C7 H7A 0.9800 . ?
C7 H7B 0.9800 . ?
C7 H7C 0.9800 . ?
C8 H8A 0.9900 . ?
C8 H8B 0.9900 . ?
C8 C9 1.549(9) . ?
C9 H9A 0.9900 . ?
C9 H9B 0.9900 . ?
C9 C10 1.495(10) . ?
C10 H10A 0.9900 . ?
C10 H10B 0.9900 . ?
C10 C11 1.477(9) . ?
C11 H11A 0.9900 . ?
C11 H11B 0.9900 . ?
C11 C12 1.550(9) . ?
C12 H12A 0.9900 . ?
C12 H12B 0.9900 . ?
C12 C13 1.474(9) . ?
C13 H13A 0.9900 . ?
C13 H13B 0.9900 . ?
C13 C14 1.485(9) . ?
C14 H14A 0.9900 . ?
C14 H14B 0.9900 . ?
C14 C15 1.474(10) . ?
C15 H15A 0.9800 . ?
C15 H15B 0.9800 . ?
C15 H15C 0.9800 . ?
O2 C22 1.347(8) . ?
O2 C51 1.401(8) . ?
O3 C19 1.368(8) . ?
O3 C53 1.483(17) . ?
O3 C53A 1.450(19) . ?
O4 C29 1.384(9) . ?
O4 C55 1.460(9) . ?
O5 C26 1.362(9) . ?
O5 C57 1.306(16) . ?
O5 C57A 1.467(14) . ?
O6 C36 1.373(8) . ?
O6 C59 1.425(8) . ?
O7 C33 1.378(8) . ?
O7 C61 1.386(8) . ?
O8 C43 1.391(8) . ?
O8 C63 1.438(8) . ?
O9 C40 1.363(8) . ?
O9 C65 1.430(7) . ?
O10 C50 1.340(8) . ?
O10 C67 1.395(8) . ?
O11 C47 1.403(9) . ?
O11 C69 1.401(8) . ?
C16 H16A 0.9900 . ?
C16 H16B 0.9900 . ?
C16 C17 1.526(9) . ?
C16 C48 1.505(9) . ?
C17 C18 1.411(9) . ?
C17 C22 1.406(9) . ?
C18 H18 0.9500 . ?
C18 C19 1.433(9) . ?
C19 C20 1.413(9) . ?
C20 C21 1.397(9) . ?
C20 C23 1.526(9) . ?
C21 H21 0.9500 . ?
C21 C22 1.422(9) . ?
C23 H23A 0.9900 . ?
C23 H23B 0.9900 . ?
C23 C24 1.557(10) . ?
C24 C25 1.411(9) . ?
C24 C29 1.367(9) . ?
C25 H25 0.9500 . ?
C25 C26 1.413(9) . ?
C26 C27 1.399(9) . ?
C27 C28 1.424(9) . ?
C27 C30 1.531(9) . ?
C28 H28 0.9500 . ?
C28 C29 1.432(10) . ?
C30 H30A 0.9900 . ?
C30 H30B 0.9900 . ?
C30 C31 1.516(8) . ?
C31 C32 1.409(8) . ?
C31 C36 1.425(8) . ?
C32 H32 0.9500 . ?
C32 C33 1.424(9) . ?
C33 C34 1.396(8) . ?
C34 C35 1.387(8) . ?
C34 C37 1.547(9) . ?
C35 H35 0.9500 . ?
C35 C36 1.414(9) . ?
C37 H37A 0.9900 . ?
C37 H37B 0.9900 . ?
C37 C38 1.538(9) . ?
C38 C39 1.387(9) . ?
C38 C43 1.400(8) . ?
C39 H39 0.9500 . ?
C39 C40 1.412(9) . ?
C40 C41 1.425(8) . ?
C41 C42 1.389(9) . ?
C41 C44 1.515(8) . ?
C42 H42 0.9500 . ?
C42 C43 1.389(9) . ?
C44 H44A 0.9900 . ?
C44 H44B 0.9900 . ?
C44 C45 1.541(9) . ?
C45 C46 1.384(8) . ?
C45 C50 1.449(8) . ?
C46 H46 0.9500 . ?
C46 C47 1.385(10) . ?
C47 C48 1.447(9) . ?
C48 C49 1.379(9) . ?
C49 H49 0.9500 . ?
C49 C50 1.424(9) . ?
C51 H51A 0.9900 . ?
C51 H51B 0.9900 . ?
C51 C52 1.537(9) . ?
C52 H52A 0.9800 . ?
C52 H52B 0.9800 . ?
C52 H52C 0.9800 . ?
C55 H55A 0.9900 . ?
C55 H55B 0.9900 . ?
C55 C56 1.481(11) . ?
C56 H56A 0.9800 . ?
C56 H56B 0.9800 . ?
C56 H56C 0.9800 . ?
C59 H59A 0.9900 . ?
C59 H59B 0.9900 . ?
C59 C60 1.512(9) . ?
C60 H60A 0.9800 . ?
C60 H60B 0.9800 . ?
C60 H60C 0.9800 . ?
C61 H61A 0.9900 . ?
C61 H61B 0.9900 . ?
C61 C62 1.521(8) . ?
C62 H62A 0.9800 . ?
C62 H62B 0.9800 . ?
C62 H62C 0.9800 . ?
C63 H63A 0.9900 . ?
C63 H63B 0.9900 . ?
C63 C64 1.495(10) . ?
C64 H64A 0.9800 . ?
C64 H64B 0.9800 . ?
C64 H64C 0.9800 . ?
C65 H65A 0.9900 . ?
C65 H65B 0.9900 . ?
C65 C66 1.507(9) . ?
C66 H66A 0.9800 . ?
C66 H66B 0.9800 . ?
C66 H66C 0.9800 . ?
C67 H67A 0.9900 . ?
C67 H67B 0.9900 . ?
C67 C68 1.515(9) . ?
C68 H68A 0.9800 . ?
C68 H68B 0.9800 . ?
C68 H68C 0.9800 . ?
C69 H69A 0.9900 . ?
C69 H69B 0.9900 . ?
C69 C70 1.515(10) . ?
C70 H70A 0.9800 . ?
C70 H70B 0.9800 . ?
C70 H70C 0.9800 . ?
C53 H53A 0.9900 . ?
C53 H53B 0.9900 . ?
C53 C54 1.557(19) . ?
C54 H54A 0.9800 . ?
C54 H54B 0.9800 . ?
C54 H54C 0.9800 . ?
C57 H57A 0.9900 . ?
C57 H57B 0.9900 . ?
C57 C58 1.48(2) . ?
C58 H58A 0.9800 . ?
C58 H58A 0.9800 . ?
C58 H58B 0.9800 . ?
C58 H58C 0.9800 . ?
C53A H53C 0.9900 . ?
C53A H53D 0.9900 . ?
C53A C54A 1.58(2) . ?
C58A H58D 0.9800 . ?
C58A H58D 0.9800 . ?
C58A H58E 0.9800 . ?
C58A H58F 0.9800 . ?
C58A C57A 1.51(2) . ?
C57A H57C 0.9900 . ?
C57A H57D 0.9900 . ?
C54A H54D 0.9800 . ?
C54A H54E 0.9800 . ?
C54A H54F 0.9800 . ?

loop_
_geom_angle_atom_site_label_1
_geom_angle_atom_site_label_2
_geom_angle_atom_site_label_3
_geom_angle
_geom_angle_site_symmetry_1
_geom_angle_site_symmetry_3
_geom_angle_publ_flag
C2 S1 C5 92.7(3) . . ?
C5 Si1 C6 106.6(5) . . ?
C5 Si1 C7 106.0(4) . . ?
C6 Si1 C7 112.8(8) . . ?
C8 Si1 C5 108.9(4) . . ?
C8 Si1 C6 110.8(4) . . ?
C8 Si1 C7 111.3(6) . . ?
O1 C1 C1 118.6(7) . 2_765 ?
O1 C1 C2 124.8(6) . . ?
C2 C1 C1 116.6(6) . 2_765 ?
C1 C2 S1 124.8(5) . . ?
C3 C2 S1 109.8(5) . . ?
C3 C2 C1 125.4(6) . . ?
C2 C3 Br1 126.2(5) . . ?
C2 C3 C4 113.9(6) . . ?
C4 C3 Br1 119.9(5) . . ?
C3 C4 H4 124.1 . . ?
C5 C4 C3 111.8(6) . . ?
C5 C4 H4 124.1 . . ?
S1 C5 Si1 121.4(4) . . ?
C4 C5 S1 111.7(5) . . ?
C4 C5 Si1 126.8(5) . . ?
Si1 C6 H6A 109.5 . . ?
Si1 C6 H6B 109.5 . . ?
Si1 C6 H6C 109.5 . . ?
H6A C6 H6B 109.5 . . ?
H6A C6 H6C 109.5 . . ?
H6B C6 H6C 109.5 . . ?
Si1 C7 H7A 109.5 . . ?
Si1 C7 H7B 109.5 . . ?
Si1 C7 H7C 109.5 . . ?
H7A C7 H7B 109.5 . . ?
H7A C7 H7C 109.5 . . ?
H7B C7 H7C 109.5 . . ?
Si1 C8 H8A 108.6 . . ?
Si1 C8 H8B 108.6 . . ?
H8A C8 H8B 107.6 . . ?
C9 C8 Si1 114.5(5) . . ?
C9 C8 H8A 108.6 . . ?
C9 C8 H8B 108.6 . . ?
C8 C9 H9A 107.9 . . ?
C8 C9 H9B 107.9 . . ?
H9A C9 H9B 107.2 . . ?
C10 C9 C8 117.7(6) . . ?
C10 C9 H9A 107.9 . . ?
C10 C9 H9B 107.9 . . ?
C9 C10 H10A 108.4 . . ?
C9 C10 H10B 108.4 . . ?
H10A C10 H10B 107.5 . . ?
C11 C10 C9 115.5(7) . . ?
C11 C10 H10A 108.4 . . ?
C11 C10 H10B 108.4 . . ?
C10 C11 H11A 108.2 . . ?
C10 C11 H11B 108.2 . . ?
C10 C11 C12 116.2(6) . . ?
H11A C11 H11B 107.4 . . ?
C12 C11 H11A 108.2 . . ?
C12 C11 H11B 108.2 . . ?
C11 C12 H12A 107.8 . . ?
C11 C12 H12B 107.8 . . ?
H12A C12 H12B 107.1 . . ?
C13 C12 C11 118.2(6) . . ?
C13 C12 H12A 107.8 . . ?
C13 C12 H12B 107.8 . . ?
C12 C13 H13A 107.7 . . ?
C12 C13 H13B 107.7 . . ?
C12 C13 C14 118.5(6) . . ?
H13A C13 H13B 107.1 . . ?
C14 C13 H13A 107.7 . . ?
C14 C13 H13B 107.7 . . ?
C13 C14 H14A 107.9 . . ?
C13 C14 H14B 107.9 . . ?
H14A C14 H14B 107.2 . . ?
C15 C14 C13 117.6(7) . . ?
C15 C14 H14A 107.9 . . ?
C15 C14 H14B 107.9 . . ?
C14 C15 H15A 109.5 . . ?
C14 C15 H15B 109.5 . . ?
C14 C15 H15C 109.5 . . ?
H15A C15 H15B 109.5 . . ?
H15A C15 H15C 109.5 . . ?
H15B C15 H15C 109.5 . . ?
C22 O2 C51 119.0(6) . . ?
C19 O3 C53 113.3(8) . . ?
C19 O3 C53A 120.7(8) . . ?
C29 O4 C55 115.6(5) . . ?
C26 O5 C57A 117.6(7) . . ?
C57 O5 C26 122.1(9) . . ?
C36 O6 C59 119.6(5) . . ?
C33 O7 C61 119.7(5) . . ?
C43 O8 C63 118.1(5) . . ?
C40 O9 C65 117.6(5) . . ?
C50 O10 C67 118.9(6) . . ?
C69 O11 C47 117.7(6) . . ?
H16A C16 H16B 107.9 . . ?
C17 C16 H16A 109.1 . . ?
C17 C16 H16B 109.1 . . ?
C48 C16 H16A 109.1 . . ?
C48 C16 H16B 109.1 . . ?
C48 C16 C17 112.3(6) . . ?
C18 C17 C16 118.9(5) . . ?
C22 C17 C16 122.3(6) . . ?
C22 C17 C18 118.8(6) . . ?
C17 C18 H18 119.8 . . ?
C17 C18 C19 120.3(6) . . ?
C19 C18 H18 119.8 . . ?
O3 C19 C18 121.6(6) . . ?
O3 C19 C20 117.5(6) . . ?
C20 C19 C18 120.9(6) . . ?
C19 C20 C23 120.9(6) . . ?
C21 C20 C19 117.7(6) . . ?
C21 C20 C23 121.3(6) . . ?
C20 C21 H21 118.9 . . ?
C20 C21 C22 122.2(6) . . ?
C22 C21 H21 118.9 . . ?
O2 C22 C17 116.6(6) . . ?
O2 C22 C21 123.4(6) . . ?
C17 C22 C21 120.0(6) . . ?
C20 C23 H23A 109.2 . . ?
C20 C23 H23B 109.2 . . ?
C20 C23 C24 111.9(6) . . ?
H23A C23 H23B 107.9 . . ?
C24 C23 H23A 109.2 . . ?
C24 C23 H23B 109.2 . . ?
C25 C24 C23 119.0(6) . . ?
C29 C24 C23 121.1(6) . . ?
C29 C24 C25 119.8(7) . . ?
C24 C25 H25 119.6 . . ?
C24 C25 C26 120.8(6) . . ?
C26 C25 H25 119.6 . . ?
O5 C26 C25 121.3(6) . . ?
O5 C26 C27 117.8(7) . . ?
C27 C26 C25 120.8(6) . . ?
C26 C27 C28 117.3(7) . . ?
C26 C27 C30 122.9(6) . . ?
C28 C27 C30 119.7(6) . . ?
C27 C28 H28 119.2 . . ?
C27 C28 C29 121.5(6) . . ?
C29 C28 H28 119.2 . . ?
O4 C29 C28 119.5(6) . . ?
C24 C29 O4 120.8(7) . . ?
C24 C29 C28 119.6(6) . . ?
C27 C30 H30A 109.7 . . ?
C27 C30 H30B 109.7 . . ?
H30A C30 H30B 108.2 . . ?
C31 C30 C27 109.9(5) . . ?
C31 C30 H30A 109.7 . . ?
C31 C30 H30B 109.7 . . ?
C32 C31 C30 121.6(6) . . ?
C32 C31 C36 117.7(6) . . ?
C36 C31 C30 120.6(5) . . ?
C31 C32 H32 119.3 . . ?
C31 C32 C33 121.3(6) . . ?
C33 C32 H32 119.3 . . ?
O7 C33 C32 123.3(6) . . ?
O7 C33 C34 116.8(6) . . ?
C34 C33 C32 119.9(6) . . ?
C33 C34 C37 118.8(5) . . ?
C35 C34 C33 119.2(6) . . ?
C35 C34 C37 121.9(5) . . ?
C34 C35 H35 119.1 . . ?
C34 C35 C36 121.8(6) . . ?
C36 C35 H35 119.1 . . ?
O6 C36 C31 116.9(5) . . ?
O6 C36 C35 123.2(6) . . ?
C35 C36 C31 119.7(5) . . ?
C34 C37 H37A 109.6 . . ?
C34 C37 H37B 109.6 . . ?
H37A C37 H37B 108.1 . . ?
C38 C37 C34 110.2(5) . . ?
C38 C37 H37A 109.6 . . ?
C38 C37 H37B 109.6 . . ?
C39 C38 C37 119.5(5) . . ?
C39 C38 C43 118.6(6) . . ?
C43 C38 C37 121.8(6) . . ?
C38 C39 H39 118.9 . . ?
C38 C39 C40 122.2(6) . . ?
C40 C39 H39 118.9 . . ?
O9 C40 C39 124.1(5) . . ?
O9 C40 C41 117.0(5) . . ?
C39 C40 C41 118.9(5) . . ?
C40 C41 C44 120.4(5) . . ?
C42 C41 C40 117.4(6) . . ?
C42 C41 C44 122.2(5) . . ?
C41 C42 H42 118.3 . . ?
C41 C42 C43 123.4(6) . . ?
C43 C42 H42 118.3 . . ?
O8 C43 C38 116.9(5) . . ?
C42 C43 O8 123.6(6) . . ?
C42 C43 C38 119.4(6) . . ?
C41 C44 H44A 109.2 . . ?
C41 C44 H44B 109.2 . . ?
C41 C44 C45 112.2(5) . . ?
H44A C44 H44B 107.9 . . ?
C45 C44 H44A 109.2 . . ?
C45 C44 H44B 109.2 . . ?
C46 C45 C44 121.9(5) . . ?
C46 C45 C50 118.4(6) . . ?
C50 C45 C44 119.2(5) . . ?
C45 C46 H46 118.7 . . ?
C45 C46 C47 122.7(6) . . ?
C47 C46 H46 118.7 . . ?
O11 C47 C48 114.6(6) . . ?
C46 C47 O11 124.5(6) . . ?
C46 C47 C48 121.0(6) . . ?
C47 C48 C16 121.4(6) . . ?
C49 C48 C16 122.9(6) . . ?
C49 C48 C47 115.7(6) . . ?
C48 C49 H49 117.6 . . ?
C48 C49 C50 124.7(6) . . ?
C50 C49 H49 117.6 . . ?
O10 C50 C45 117.0(6) . . ?
O10 C50 C49 125.7(6) . . ?
C49 C50 C45 117.3(6) . . ?
O2 C51 H51A 110.2 . . ?
O2 C51 H51B 110.2 . . ?
O2 C51 C52 107.3(6) . . ?
H51A C51 H51B 108.5 . . ?
C52 C51 H51A 110.2 . . ?
C52 C51 H51B 110.2 . . ?
C51 C52 H52A 109.5 . . ?
C51 C52 H52B 109.5 . . ?
C51 C52 H52C 109.5 . . ?
H52A C52 H52B 109.5 . . ?
H52A C52 H52C 109.5 . . ?
H52B C52 H52C 109.5 . . ?
O4 C55 H55A 109.2 . . ?
O4 C55 H55B 109.2 . . ?
O4 C55 C56 112.1(6) . . ?
H55A C55 H55B 107.9 . . ?
C56 C55 H55A 109.2 . . ?
C56 C55 H55B 109.2 . . ?
C55 C56 H56A 109.5 . . ?
C55 C56 H56B 109.5 . . ?
C55 C56 H56C 109.5 . . ?
H56A C56 H56B 109.5 . . ?
H56A C56 H56C 109.5 . . ?
H56B C56 H56C 109.5 . . ?
O6 C59 H59A 110.4 . . ?
O6 C59 H59B 110.4 . . ?
O6 C59 C60 106.9(6) . . ?
H59A C59 H59B 108.6 . . ?
C60 C59 H59A 110.4 . . ?
C60 C59 H59B 110.4 . . ?
C59 C60 H60A 109.5 . . ?
C59 C60 H60B 109.5 . . ?
C59 C60 H60C 109.5 . . ?
H60A C60 H60B 109.5 . . ?
H60A C60 H60C 109.5 . . ?
H60B C60 H60C 109.5 . . ?
O7 C61 H61A 110.0 . . ?
O7 C61 H61B 110.0 . . ?
O7 C61 C62 108.3(5) . . ?
H61A C61 H61B 108.4 . . ?
C62 C61 H61A 110.0 . . ?
C62 C61 H61B 110.0 . . ?
C61 C62 H62A 109.5 . . ?
C61 C62 H62B 109.5 . . ?
C61 C62 H62C 109.5 . . ?
H62A C62 H62B 109.5 . . ?
H62A C62 H62C 109.5 . . ?
H62B C62 H62C 109.5 . . ?
O8 C63 H63A 110.2 . . ?
O8 C63 H63B 110.2 . . ?
O8 C63 C64 107.3(6) . . ?
H63A C63 H63B 108.5 . . ?
C64 C63 H63A 110.2 . . ?
C64 C63 H63B 110.2 . . ?
C63 C64 H64A 109.5 . . ?
C63 C64 H64B 109.5 . . ?
C63 C64 H64C 109.5 . . ?
H64A C64 H64B 109.5 . . ?
H64A C64 H64C 109.5 . . ?
H64B C64 H64C 109.5 . . ?
O9 C65 H65A 110.0 . . ?
O9 C65 H65B 110.0 . . ?
O9 C65 C66 108.4(5) . . ?
H65A C65 H65B 108.4 . . ?
C66 C65 H65A 110.0 . . ?
C66 C65 H65B 110.0 . . ?
C65 C66 H66A 109.5 . . ?
C65 C66 H66B 109.5 . . ?
C65 C66 H66C 109.5 . . ?
H66A C66 H66B 109.5 . . ?
H66A C66 H66C 109.5 . . ?
H66B C66 H66C 109.5 . . ?
O10 C67 H67A 108.6 . . ?
O10 C67 H67B 108.6 . . ?
O10 C67 C68 114.6(5) . . ?
H67A C67 H67B 107.6 . . ?
C68 C67 H67A 108.6 . . ?
C68 C67 H67B 108.6 . . ?
C67 C68 H68A 109.5 . . ?
C67 C68 H68B 109.5 . . ?
C67 C68 H68C 109.5 . . ?
H68A C68 H68B 109.5 . . ?
H68A C68 H68C 109.5 . . ?
H68B C68 H68C 109.5 . . ?
O11 C69 H69A 110.3 . . ?
O11 C69 H69B 110.3 . . ?
O11 C69 C70 107.0(6) . . ?
H69A C69 H69B 108.6 . . ?
C70 C69 H69A 110.3 . . ?
C70 C69 H69B 110.3 . . ?
C69 C70 H70A 109.5 . . ?
C69 C70 H70B 109.5 . . ?
C69 C70 H70C 109.5 . . ?
H70A C70 H70B 109.5 . . ?
H70A C70 H70C 109.5 . . ?
H70B C70 H70C 109.5 . . ?
O3 C53 H53A 110.3 . . ?
O3 C53 H53B 110.3 . . ?
O3 C53 C54 107.1(12) . . ?
H53A C53 H53B 108.6 . . ?
C54 C53 H53A 110.3 . . ?
C54 C53 H53B 110.3 . . ?
C53 C54 H54A 109.5 . . ?
C53 C54 H54B 109.5 . . ?
C53 C54 H54C 109.5 . . ?
H54A C54 H54B 109.5 . . ?
H54A C54 H54C 109.5 . . ?
H54B C54 H54C 109.5 . . ?
O5 C57 H57A 109.8 . . ?
O5 C57 H57B 109.8 . . ?
O5 C57 C58 109.4(14) . . ?
H57A C57 H57B 108.2 . . ?
C58 C57 H57A 109.8 . . ?
C58 C57 H57B 109.8 . . ?
C57 C58 H58A 109.5 . . ?
C57 C58 H58B 109.5 . . ?
C57 C58 H58C 109.5 . . ?
H58A C58 C57 109.5 . . ?
H58A C58 H58A 0.0 . . ?
H58A C58 H58B 109.5 . . ?
H58A C58 H58B 109.5 . . ?
H58A C58 H58C 109.5 . . ?
H58A C58 H58C 109.5 . . ?
H58B C58 H58C 109.5 . . ?
O3 C53A H53C 111.2 . . ?
O3 C53A H53D 111.2 . . ?
O3 C53A C54A 102.7(15) . . ?
H53C C53A H53D 109.1 . . ?
C54A C53A H53C 111.2 . . ?
C54A C53A H53D 111.2 . . ?
H58D C58A H58D 0.0 . . ?
H58D C58A H58E 109.5 . . ?
H58D C58A H58E 109.5 . . ?
H58D C58A H58F 109.5 . . ?
H58D C58A H58F 109.5 . . ?
H58D C58A C57A 109.5 . . ?
H58E C58A H58F 109.5 . . ?
C57A C58A H58D 109.5 . . ?
C57A C58A H58E 109.5 . . ?
C57A C58A H58F 109.5 . . ?
O5 C57A C58A 115.3(13) . . ?
O5 C57A H57C 108.4 . . ?
O5 C57A H57D 108.4 . . ?
C58A C57A H57C 108.4 . . ?
C58A C57A H57D 108.4 . . ?
H57C C57A H57D 107.5 . . ?
C53A C54A H54D 109.5 . . ?
C53A C54A H54E 109.5 . . ?
C53A C54A H54F 109.5 . . ?
H54D C54A H54E 109.5 . . ?
H54D C54A H54F 109.5 . . ?
H54E C54A H54F 109.5 . . ?

loop_
_geom_torsion_atom_site_label_1
_geom_torsion_atom_site_label_2
_geom_torsion_atom_site_label_3
_geom_torsion_atom_site_label_4
_geom_torsion
_geom_torsion_site_symmetry_1
_geom_torsion_site_symmetry_2
_geom_torsion_site_symmetry_3
_geom_torsion_site_symmetry_4
_geom_torsion_publ_flag
Br1 C3 C4 C5 -179.8(5) . . . . ?
S1 C2 C3 Br1 -178.9(4) . . . . ?
S1 C2 C3 C4 -0.8(8) . . . . ?
Si1 C8 C9 C10 176.3(6) . . . . ?
O1 C1 C2 S1 -179.1(6) . . . . ?
O1 C1 C2 C3 2.9(12) . . . . ?
C1 C1 C2 S1 -0.1(11) 2_765 . . . ?
C1 C1 C2 C3 -178.0(7) 2_765 . . . ?
C1 C2 C3 Br1 -0.7(11) . . . . ?
C1 C2 C3 C4 177.4(7) . . . . ?
C2 S1 C5 Si1 179.6(5) . . . . ?
C2 S1 C5 C4 1.5(6) . . . . ?
C2 C3 C4 C5 2.0(9) . . . . ?
C3 C4 C5 S1 -2.2(8) . . . . ?
C3 C4 C5 Si1 179.9(5) . . . . ?
C5 S1 C2 C1 -178.6(6) . . . . ?
C5 S1 C2 C3 -0.4(6) . . . . ?
C5 Si1 C8 C9 -175.6(6) . . . . ?
C6 Si1 C5 S1 -127.4(6) . . . . ?
C6 Si1 C5 C4 50.4(8) . . . . ?
C6 Si1 C8 C9 -58.7(8) . . . . ?
C7 Si1 C5 S1 112.2(8) . . . . ?
C7 Si1 C5 C4 -70.0(9) . . . . ?
C7 Si1 C8 C9 67.8(9) . . . . ?
C8 Si1 C5 S1 -7.7(7) . . . . ?
C8 Si1 C5 C4 170.1(7) . . . . ?
C8 C9 C10 C11 175.8(7) . . . . ?
C9 C10 C11 C12 -179.4(7) . . . . ?
C10 C11 C12 C13 176.3(7) . . . . ?
C11 C12 C13 C14 178.5(7) . . . . ?
C12 C13 C14 C15 176.5(7) . . . . ?
O3 C19 C20 C21 -179.2(6) . . . . ?
O3 C19 C20 C23 3.7(10) . . . . ?
O5 C26 C27 C28 179.4(6) . . . . ?
O5 C26 C27 C30 2.5(9) . . . . ?
O5 C57 C58 H58A 47.8 . . . . ?
O7 C33 C34 C35 176.7(6) . . . . ?
O7 C33 C34 C37 -1.7(9) . . . . ?
O9 C40 C41 C42 -179.7(6) . . . . ?
O9 C40 C41 C44 0.3(9) . . . . ?
O11 C47 C48 C16 1.8(9) . . . . ?
O11 C47 C48 C49 -175.7(5) . . . . ?
C16 C17 C18 C19 -179.3(6) . . . . ?
C16 C17 C22 O2 -1.5(10) . . . . ?
C16 C17 C22 C21 179.2(7) . . . . ?
C16 C48 C49 C50 177.6(6) . . . . ?
C17 C16 C48 C47 88.7(7) . . . . ?
C17 C16 C48 C49 -93.9(7) . . . . ?
C17 C18 C19 O3 178.8(7) . . . . ?
C17 C18 C19 C20 -0.2(10) . . . . ?
C18 C17 C22 O2 178.5(6) . . . . ?
C18 C17 C22 C21 -0.8(11) . . . . ?
C18 C19 C20 C21 -0.1(10) . . . . ?
C18 C19 C20 C23 -177.3(6) . . . . ?
C19 O3 C53 C54 156.9(12) . . . . ?
C19 O3 C53A C54A 99.3(12) . . . . ?
C19 C20 C21 C22 0.0(10) . . . . ?
C19 C20 C23 C24 94.9(7) . . . . ?
C20 C21 C22 O2 -178.8(7) . . . . ?
C20 C21 C22 C17 0.5(11) . . . . ?
C20 C23 C24 C25 -92.4(7) . . . . ?
C20 C23 C24 C29 86.1(8) . . . . ?
C21 C20 C23 C24 -82.1(8) . . . . ?
C22 O2 C51 C52 178.4(6) . . . . ?
C22 C17 C18 C19 0.6(10) . . . . ?
C23 C20 C21 C22 177.1(7) . . . . ?
C23 C24 C25 C26 177.3(6) . . . . ?
C23 C24 C29 O4 -0.1(10) . . . . ?
C23 C24 C29 C28 -176.3(6) . . . . ?
C24 C25 C26 O5 -177.8(6) . . . . ?
C24 C25 C26 C27 -1.4(10) . . . . ?
C25 C24 C29 O4 178.4(6) . . . . ?
C25 C24 C29 C28 2.2(10) . . . . ?
C25 C26 C27 C28 2.9(9) . . . . ?
C25 C26 C27 C30 -174.0(6) . . . . ?
C26 O5 C57 C58 -166.3(12) . . . . ?
C26 O5 C57A C58A -173.2(13) . . . . ?
C26 C27 C28 C29 -1.9(9) . . . . ?
C26 C27 C30 C31 88.2(7) . . . . ?
C27 C28 C29 O4 -176.9(6) . . . . ?
C27 C28 C29 C24 -0.7(10) . . . . ?
C27 C30 C31 C32 -91.2(7) . . . . ?
C27 C30 C31 C36 87.5(7) . . . . ?
C28 C27 C30 C31 -88.5(7) . . . . ?
C29 O4 C55 C56 -73.8(9) . . . . ?
C29 C24 C25 C26 -1.2(10) . . . . ?
C30 C27 C28 C29 175.1(6) . . . . ?
C30 C31 C32 C33 -178.3(6) . . . . ?
C30 C31 C36 O6 0.7(9) . . . . ?
C30 C31 C36 C35 175.6(6) . . . . ?
C31 C32 C33 O7 -177.6(6) . . . . ?
C31 C32 C33 C34 0.8(10) . . . . ?
C32 C31 C36 O6 179.5(6) . . . . ?
C32 C31 C36 C35 -5.6(10) . . . . ?
C32 C33 C34 C35 -1.8(10) . . . . ?
C32 C33 C34 C37 179.9(6) . . . . ?
C33 O7 C61 C62 177.3(6) . . . . ?
C33 C34 C35 C36 -1.0(10) . . . . ?
C33 C34 C37 C38 92.2(7) . . . . ?
C34 C35 C36 O6 179.4(6) . . . . ?
C34 C35 C36 C31 4.8(10) . . . . ?
C34 C37 C38 C39 -88.4(7) . . . . ?
C34 C37 C38 C43 95.0(7) . . . . ?
C35 C34 C37 C38 -86.1(7) . . . . ?
C36 O6 C59 C60 156.7(6) . . . . ?
C36 C31 C32 C33 2.9(10) . . . . ?
C37 C34 C35 C36 177.3(6) . . . . ?
C37 C38 C39 C40 179.6(6) . . . . ?
C37 C38 C43 O8 -3.6(9) . . . . ?
C37 C38 C43 C42 -179.8(6) . . . . ?
C38 C39 C40 O9 -177.6(6) . . . . ?
C38 C39 C40 C41 1.1(9) . . . . ?
C39 C38 C43 O8 179.7(6) . . . . ?
C39 C38 C43 C42 3.5(9) . . . . ?
C39 C40 C41 C42 1.5(9) . . . . ?
C39 C40 C41 C44 -178.5(6) . . . . ?
C40 O9 C65 C66 -179.8(5) . . . . ?
C40 C41 C42 C43 -1.6(10) . . . . ?
C40 C41 C44 C45 87.5(7) . . . . ?
C41 C42 C43 O8 -176.8(6) . . . . ?
C41 C42 C43 C38 -0.9(10) . . . . ?
C41 C44 C45 C46 -85.1(7) . . . . ?
C41 C44 C45 C50 86.4(6) . . . . ?
C42 C41 C44 C45 -92.6(7) . . . . ?
C43 O8 C63 C64 -173.1(7) . . . . ?
C43 C38 C39 C40 -3.6(9) . . . . ?
C44 C41 C42 C43 178.5(6) . . . . ?
C44 C45 C46 C47 174.4(6) . . . . ?
C44 C45 C50 O10 8.0(9) . . . . ?
C44 C45 C50 C49 -173.6(5) . . . . ?
C45 C46 C47 O11 176.6(6) . . . . ?
C45 C46 C47 C48 -4.9(10) . . . . ?
C46 C45 C50 O10 179.7(6) . . . . ?
C46 C45 C50 C49 -1.8(9) . . . . ?
C46 C47 C48 C16 -176.7(6) . . . . ?
C46 C47 C48 C49 5.7(9) . . . . ?
C47 O11 C69 C70 -171.9(6) . . . . ?
C47 C48 C49 C50 -4.9(10) . . . . ?
C48 C16 C17 C18 -92.2(7) . . . . ?
C48 C16 C17 C22 87.8(8) . . . . ?
C48 C49 C50 O10 -178.6(7) . . . . ?
C48 C49 C50 C45 3.1(10) . . . . ?
C50 O10 C67 C68 -64.8(8) . . . . ?
C50 C45 C46 C47 2.8(9) . . . . ?
C51 O2 C22 C17 178.1(6) . . . . ?
C51 O2 C22 C21 -2.6(11) . . . . ?
C55 O4 C29 C24 121.0(7) . . . . ?
C55 O4 C29 C28 -62.8(9) . . . . ?
C59 O6 C36 C31 -169.7(6) . . . . ?
C59 O6 C36 C35 15.7(10) . . . . ?
C61 O7 C33 C32 -4.8(10) . . . . ?
C61 O7 C33 C34 176.8(6) . . . . ?
C63 O8 C43 C38 166.2(6) . . . . ?
C63 O8 C43 C42 -17.8(9) . . . . ?
C65 O9 C40 C39 3.5(9) . . . . ?
C65 O9 C40 C41 -175.2(5) . . . . ?
C67 O10 C50 C45 155.4(6) . . . . ?
C67 O10 C50 C49 -22.9(10) . . . . ?
C69 O11 C47 C46 -9.1(9) . . . . ?
C69 O11 C47 C48 172.4(6) . . . . ?
C53 O3 C19 C18 20.1(13) . . . . ?
C53 O3 C19 C20 -160.8(10) . . . . ?
C57 O5 C26 C25 -24.8(13) . . . . ?
C57 O5 C26 C27 158.7(10) . . . . ?
C53A O3 C19 C18 -30.5(14) . . . . ?
C53A O3 C19 C20 148.5(11) . . . . ?
H58D C58A C57A O5 -58.0 . . . . ?
C57A O5 C26 C25 -91.9(11) . . . . ?
C57A O5 C26 C27 91.6(11) . . . . ?

_shelx_res_file                  
;
TITL
    tani2.res
    created by SHELXL-2018/3 at 14:19:54 on 13-Jun-2025
CELL 0.02508 12.52079 14.46001 19.62906 83.5593 80.2536 79.2003
ZERR 1 0.00093 0.00094 0.00164 0.0062 0.0068 0.0058
LATT 1
SFAC  C 0.136 0.373 0.548 3.281 1.227 13.046 0.597 41.02 0 0 0 0 0.75 12.011
SFAC  H 0.037 0.561 0.127 3.791 0.236 13.556 0.129 37.723 0 0 0 0 0.32 1.008
SFAC  Br 0.622 0.322 1.494 2.234 3.076 11.707 1.864 36.764 0 0 0 0 1.14 79.904
SFAC  O 0.143 0.305 0.51 2.268 0.937 8.262 0.392 25.665 0 0 0 0 0.63 15.999
SFAC  S 0.348 0.365 0.916 2.891 2.507 13.052 1.388 40.185 0 0 0 0 1.03 32.066
SFAC  Si 0.363 0.428 0.974 3.557 2.721 19.39 1.766 64.333 0 0 0 0 1.16 28.086
UNIT 140 188 2 22 2 2

L.S. 10
PLAN  20
TEMP -194.15
CONF
FREE C54a C54
FREE C54a C53
FREE C54a H53a
FREE C54a H53b
FREE C54a H54b
FREE C54a H54c
FREE H54f H54b
FREE H54f H53b
FREE C57a H57b
FREE C57a H57a
FREE C57a H58a
FREE H54e H53a
FREE H54e H54c
FREE H54e H53b
FREE H57d H57b
FREE C53 C53a
FREE C53 H54f
FREE C53 H54e
FREE C54 C53a
FREE C54 H54f
FREE C54 H54e
FREE C57 C57a
FREE C57 H57d
FREE C57 H57c
FREE C58 C57a
FREE C58 C58a
FREE C58 H58d
BIND H58a C58
FREE H57a H57d
FREE H58b H58d
FREE H58c H58d
FREE H57b H57c
FREE C53a H53b
FREE C53a H53a
FREE H53c H53b
BIND C58a H58d
FREE C58a H58a
MORE -1
BOND $H
fmap 2
acta
REM <olex2.extras>
REM <HklSrc "%.\\Tani2.hkl">
REM </olex2.extras>

WGHT    0.200000
EXTI12945.752930
FVAR       2.10577   0.46834   0.50024
BR1   3    0.684702    0.606393   -0.047967    11.00000    0.05035    0.05229 =
         0.06165    0.00517   -0.01179   -0.00386
S1    5    0.861402    0.366723    0.072366    11.00000    0.05207    0.03610 =
         0.03371   -0.00746   -0.00354   -0.01087
SI1   6    0.662810    0.258716    0.129529    11.00000    0.05854    0.03997 =
         0.07163   -0.00106    0.00286   -0.01284
O1    4    0.931476    0.595650   -0.045202    11.00000    0.04677    0.04395 =
         0.04578    0.00671   -0.00161   -0.00742
C1    1    0.940535    0.523098   -0.009665    11.00000    0.04004    0.03398 =
         0.04575   -0.00185    0.00725   -0.00354
C2    1    0.848506    0.471693    0.019622    11.00000    0.04450    0.04621 =
         0.03481   -0.01341   -0.01118   -0.00931
C3    1    0.740041    0.498679    0.007336    11.00000    0.03899    0.03539 =
         0.02950   -0.00163    0.00355   -0.00656
C4    1    0.668554    0.433964    0.039696    11.00000    0.04211    0.04207 =
         0.05255   -0.00748    0.00163   -0.01299
AFIX  43
H4    2    0.593027    0.441357    0.035118    11.00000   -1.20000
AFIX   0
C5    1    0.722830    0.360066    0.078077    11.00000    0.03900    0.04924 =
         0.04137   -0.00918    0.00658   -0.00553
C6    1    0.589223    0.208867    0.069491    11.00000    0.06696    0.07272 =
         0.20535    0.02073   -0.07130   -0.02286
AFIX 137
H6A   2    0.541511    0.260431    0.046770    11.00000   -1.50000
H6B   2    0.544559    0.164475    0.096271    11.00000   -1.50000
H6C   2    0.643400    0.175819    0.034267    11.00000   -1.50000
AFIX   0
C7    1    0.565427    0.311437    0.206975    11.00000    0.16766    0.08317 =
         0.15191    0.03855    0.12039    0.01794
AFIX 137
H7A   2    0.603711    0.349264    0.230005    11.00000   -1.50000
H7B   2    0.541700    0.260344    0.239825    11.00000   -1.50000
H7C   2    0.501004    0.351700    0.190751    11.00000   -1.50000
AFIX   0
C8    1    0.777368    0.167790    0.158558    11.00000    0.07158    0.05007 =
         0.05884    0.01338   -0.02132   -0.02426
AFIX  23
H8A   2    0.832194    0.150329    0.117422    11.00000   -1.20000
H8B   2    0.814227    0.196388    0.189655    11.00000   -1.20000
AFIX   0
C9    1    0.740742    0.076667    0.196937    11.00000    0.06503    0.04225 =
         0.05654    0.00981   -0.00002   -0.01635
AFIX  23
H9A   2    0.689109    0.094594    0.239298    11.00000   -1.20000
H9B   2    0.698989    0.051466    0.166814    11.00000   -1.20000
AFIX   0
C10   1    0.828186   -0.001661    0.217866    11.00000    0.07798    0.05055 =
         0.04429   -0.00702   -0.02114   -0.01673
AFIX  23
H10A  2    0.876667   -0.023628    0.175398    11.00000   -1.20000
H10B  2    0.873527    0.024012    0.245401    11.00000   -1.20000
AFIX   0
C11   1    0.788422   -0.084030    0.258623    11.00000    0.05829    0.04792 =
         0.03752   -0.01994    0.01618   -0.00965
AFIX  23
H11A  2    0.743591   -0.109857    0.230832    11.00000   -1.20000
H11B  2    0.739225   -0.061750    0.300755    11.00000   -1.20000
AFIX   0
C12   1    0.877963   -0.165531    0.281381    11.00000    0.04702    0.05800 =
         0.04083   -0.01907   -0.00711   -0.01758
AFIX  23
H12A  2    0.924087   -0.189975    0.238909    11.00000   -1.20000
H12B  2    0.925811   -0.138280    0.306128    11.00000   -1.20000
AFIX   0
C13   1    0.842224   -0.246656    0.325829    11.00000    0.04044    0.04906 =
         0.05170   -0.00321   -0.00249   -0.00683
AFIX  23
H13A  2    0.792774   -0.272797    0.301603    11.00000   -1.20000
H13B  2    0.797676   -0.222347    0.368807    11.00000   -1.20000
AFIX   0
C14   1    0.927622   -0.326050    0.346404    11.00000    0.05767    0.06255 =
         0.05238   -0.01463   -0.00990   -0.01895
AFIX  23
H14A  2    0.969216   -0.353227    0.303624    11.00000   -1.20000
H14B  2    0.979781   -0.299591    0.368166    11.00000   -1.20000
AFIX   0
C15   1    0.890521   -0.403916    0.394146    11.00000    0.06944    0.06092 =
         0.07575    0.01024   -0.01692   -0.02055
AFIX 137
H15A  2    0.821970   -0.416790    0.382440    11.00000   -1.50000
H15B  2    0.877861   -0.386005    0.441921    11.00000   -1.50000
H15C  2    0.947070   -0.460712    0.389813    11.00000   -1.50000
AFIX   0

O2    4    0.884933    0.505271    0.204595    11.00000    0.03855    0.04367 =
         0.04857   -0.00285   -0.00251   -0.01029
O3    4    0.953838    0.833952    0.043750    11.00000    0.05711    0.04772 =
         0.07974    0.01024   -0.01859   -0.02027
O4    4    1.231996    0.623015    0.210886    11.00000    0.04033    0.04459 =
         0.06253   -0.01304   -0.00309   -0.00809
O5    4    1.127770    1.014300    0.207941    11.00000    0.05997    0.04714 =
         0.05459   -0.01437   -0.00208   -0.01297
O6    4    1.161715    0.766900    0.431432    11.00000    0.03604    0.03659 =
         0.04959   -0.01807   -0.00097    0.00171
O7    4    0.826572    1.078810    0.424216    11.00000    0.03124    0.03978 =
         0.05054   -0.01779   -0.00015    0.00265
O8    4    0.766441    0.747314    0.566309    11.00000    0.03675    0.04287 =
         0.04805   -0.00385   -0.00795   -0.00832
O9    4    0.491951    0.955113    0.387890    11.00000    0.03548    0.02886 =
         0.04405   -0.01021   -0.00479   -0.00734
O10   4    0.579667    0.577316    0.413285    11.00000    0.05004    0.03615 =
         0.04829    0.00063   -0.00825   -0.00700
O11   4    0.567099    0.798738    0.163132    11.00000    0.03642    0.04834 =
         0.04238    0.00335   -0.01182   -0.01368
C16   1    0.697816    0.618105    0.157296    11.00000    0.03051    0.03434 =
         0.05172   -0.00004   -0.00825   -0.00916
AFIX  23
H16A  2    0.656021    0.646160    0.119277    11.00000   -1.20000
H16B  2    0.703545    0.548643    0.159530    11.00000   -1.20000
AFIX   0
C17   1    0.813049    0.643066    0.141056    11.00000    0.03486    0.03984 =
         0.04301   -0.01037   -0.01122   -0.00771
C18   1    0.828556    0.727945    0.100645    11.00000    0.02710    0.04462 =
         0.04714   -0.01145   -0.00933   -0.00376
AFIX  43
H18   2    0.767512    0.768658    0.084516    11.00000   -1.20000
AFIX   0
C19   1    0.935930    0.753003    0.083831    11.00000    0.03510    0.03805 =
         0.04348   -0.00751   -0.01243   -0.00073
C20   1    1.027903    0.693726    0.107402    11.00000    0.03320    0.04504 =
         0.03150   -0.01824    0.00395   -0.00169
C21   1    1.010368    0.610331    0.147593    11.00000    0.03694    0.03625 =
         0.04815   -0.00526   -0.00743   -0.00001
AFIX  43
H21   2    1.071273    0.569605    0.163877    11.00000   -1.20000
AFIX   0
C22   1    0.904410    0.584375    0.164939    11.00000    0.03697    0.04484 =
         0.04412   -0.00334   -0.00490   -0.00960
C23   1    1.141320    0.722453    0.092217    11.00000    0.04488    0.03477 =
         0.03737   -0.00740   -0.00734   -0.00844
AFIX  23
H23A  2    1.145810    0.765871    0.049482    11.00000   -1.20000
H23B  2    1.198087    0.665567    0.083923    11.00000   -1.20000
AFIX   0
C24   1    1.165387    0.771913    0.153068    11.00000    0.04874    0.03599 =
         0.03617   -0.01074    0.00575   -0.00701
C25   1    1.139534    0.871277    0.151907    11.00000    0.03963    0.04784 =
         0.02828   -0.00195   -0.00885   -0.00957
AFIX  43
H25   2    1.110844    0.906740    0.113291    11.00000   -1.20000
AFIX   0
C26   1    1.155790    0.918674    0.207461    11.00000    0.03652    0.04256 =
         0.03631   -0.00468   -0.00431   -0.01127
C27   1    1.195609    0.868163    0.265660    11.00000    0.02640    0.03888 =
         0.05280   -0.00685   -0.00671   -0.00937
C28   1    1.223600    0.768129    0.264889    11.00000    0.03707    0.03863 =
         0.03903   -0.00810   -0.00634    0.00099
AFIX  43
H28   2    1.252918    0.732061    0.303082    11.00000   -1.20000
AFIX   0
C29   1    1.208585    0.720663    0.207902    11.00000    0.03399    0.04756 =
         0.04304   -0.01018   -0.00470   -0.00481
C30   1    1.204324    0.915169    0.330128    11.00000    0.02910    0.05021 =
         0.03460   -0.01281   -0.00294   -0.01340
AFIX  23
H30A  2    1.265272    0.878374    0.353140    11.00000   -1.20000
H30B  2    1.220564    0.979671    0.316389    11.00000   -1.20000
AFIX   0
C31   1    1.097250    0.920195    0.380085    11.00000    0.02870    0.03316 =
         0.03565   -0.01577   -0.00730   -0.00074
C32   1    1.012420    0.999229    0.377808    11.00000    0.04000    0.04230 =
         0.04465   -0.01012   -0.00532   -0.00285
AFIX  43
H32   2    1.021581    1.049989    0.343385    11.00000   -1.20000
AFIX   0
C33   1    0.913216    1.004528    0.426088    11.00000    0.03893    0.03385 =
         0.04061   -0.00332   -0.00878   -0.01250
C34   1    0.899213    0.930976    0.477469    11.00000    0.02937    0.03927 =
         0.03558   -0.01066   -0.00624   -0.00679
C35   1    0.981418    0.852202    0.479551    11.00000    0.04138    0.03741 =
         0.04330    0.00368   -0.00274   -0.01136
AFIX  43
H35   2    0.972263    0.802694    0.515030    11.00000   -1.20000
AFIX   0
C36   1    1.078462    0.843547    0.430332    11.00000    0.02958    0.04326 =
         0.04044   -0.01064   -0.00320   -0.00192
C37   1    0.790689    0.938761    0.529270    11.00000    0.04211    0.03511 =
         0.03765   -0.00365   -0.00668   -0.01729
AFIX  23
H37A  2    0.805472    0.907276    0.574995    11.00000   -1.20000
H37B  2    0.760000    1.006115    0.535251    11.00000   -1.20000
AFIX   0
C38   1    0.706916    0.892138    0.502396    11.00000    0.03244    0.03390 =
         0.03800   -0.00971   -0.00557   -0.00601
C39   1    0.637378    0.945220    0.459123    11.00000    0.04324    0.03272 =
         0.03978   -0.01120    0.00064   -0.00654
AFIX  43
H39   2    0.642519    1.009887    0.447021    11.00000   -1.20000
AFIX   0
C40   1    0.559173    0.906401    0.432432    11.00000    0.02319    0.02500 =
         0.04255   -0.01162   -0.00392   -0.00605
C41   1    0.550179    0.809865    0.451560    11.00000    0.02278    0.04206 =
         0.04574    0.00893   -0.01338   -0.01357
C42   1    0.617986    0.759793    0.497178    11.00000    0.04423    0.03254 =
         0.04137   -0.00563   -0.00457   -0.00908
AFIX  43
H42   2    0.611521    0.695803    0.511302    11.00000   -1.20000
AFIX   0
C43   1    0.694754    0.798404    0.523222    11.00000    0.03201    0.03487 =
         0.03330   -0.01397   -0.00103   -0.00750
C44   1    0.469107    0.765097    0.422616    11.00000    0.03196    0.03073 =
         0.03755   -0.00537   -0.00733   -0.00846
AFIX  23
H44A  2    0.403094    0.813104    0.416394    11.00000   -1.20000
H44B  2    0.445633    0.713828    0.456351    11.00000   -1.20000
AFIX   0
C45   1    0.518573    0.724387    0.352636    11.00000    0.02978    0.02446 =
         0.03456    0.00516    0.00184   -0.00377
C46   1    0.518097    0.779801    0.290405    11.00000    0.03241    0.03410 =
         0.05587   -0.00304   -0.01675   -0.00103
AFIX  43
H46   2    0.480452    0.843262    0.290740    11.00000   -1.20000
AFIX   0
C47   1    0.570252    0.746515    0.227681    11.00000    0.04178    0.04029 =
         0.03807   -0.01086   -0.00705   -0.00553
C48   1    0.635999    0.653018    0.224770    11.00000    0.04419    0.04419 =
         0.03144   -0.00762   -0.00824   -0.00790
C49   1    0.634400    0.597834    0.286847    11.00000    0.04904    0.02887 =
         0.04707   -0.00718   -0.00347    0.00456
AFIX  43
H49   2    0.672003    0.534392    0.285959    11.00000   -1.20000
AFIX   0
C50   1    0.580441    0.629091    0.352201    11.00000    0.04330    0.03853 =
         0.02703   -0.01050   -0.00181   -0.00549
C51   1    0.973442    0.442756    0.228060    11.00000    0.05837    0.04399 =
         0.04742   -0.00172   -0.01287   -0.00800
AFIX  23
H51A  2    1.011978    0.475559    0.255543    11.00000   -1.20000
H51B  2    1.026543    0.417928    0.188216    11.00000   -1.20000
AFIX   0
C52   1    0.926299    0.361613    0.273266    11.00000    0.03892    0.05212 =
         0.06824    0.01017   -0.01262   -0.00183
AFIX 137
H52A  2    0.882430    0.333633    0.246874    11.00000   -1.50000
H52B  2    0.879619    0.386113    0.314892    11.00000   -1.50000
H52C  2    0.986780    0.313344    0.286861    11.00000   -1.50000
AFIX   0
C55   1    1.346444    0.580904    0.214882    11.00000    0.04985    0.03286 =
         0.07044   -0.00564   -0.01445   -0.00178
AFIX  23
H55A  2    1.351004    0.512590    0.229209    11.00000   -1.20000
H55B  2    1.372686    0.610250    0.250711    11.00000   -1.20000
AFIX   0
C56   1    1.418844    0.593449    0.147811    11.00000    0.02449    0.08013 =
         0.08497   -0.02004   -0.01948   -0.01140
AFIX 137
H56A  2    1.393270    0.564374    0.112190    11.00000   -1.50000
H56B  2    1.494411    0.563259    0.152558    11.00000   -1.50000
H56C  2    1.416775    0.661018    0.134289    11.00000   -1.50000
AFIX   0
C59   1    1.141799    0.682103    0.472137    11.00000    0.03929    0.05179 =
         0.04412   -0.02096   -0.01167    0.00657
AFIX  23
H59A  2    1.066301    0.671547    0.470906    11.00000   -1.20000
H59B  2    1.149999    0.686047    0.520963    11.00000   -1.20000
AFIX   0
C60   1    1.225609    0.602440    0.441110    11.00000    0.04159    0.04046 =
         0.10497   -0.01258   -0.02016   -0.00048
AFIX 137
H60A  2    1.216329    0.599169    0.392905    11.00000   -1.50000
H60B  2    1.214931    0.542581    0.467858    11.00000   -1.50000
H60C  2    1.299876    0.613947    0.442460    11.00000   -1.50000
AFIX   0
C61   1    0.837197    1.156221    0.376714    11.00000    0.03452    0.03981 =
         0.04446   -0.01114   -0.00002   -0.00261
AFIX  23
H61A  2    0.856255    1.135742    0.329049    11.00000   -1.20000
H61B  2    0.896534    1.187658    0.385803    11.00000   -1.20000
AFIX   0
C62   1    0.728243    1.224344    0.383917    11.00000    0.03374    0.04162 =
         0.08331    0.00362   -0.00422    0.00001
AFIX 137
H62A  2    0.734002    1.279460    0.350431    11.00000   -1.50000
H62B  2    0.710513    1.244846    0.431049    11.00000   -1.50000
H62C  2    0.670016    1.192615    0.374913    11.00000   -1.50000
AFIX   0
C63   1    0.741125    0.659359    0.601089    11.00000    0.04704    0.04556 =
         0.05660   -0.00798   -0.01639    0.00107
AFIX  23
H63A  2    0.747027    0.612465    0.566971    11.00000   -1.20000
H63B  2    0.665223    0.668743    0.626741    11.00000   -1.20000
AFIX   0
C64   1    0.821991    0.625354    0.650210    11.00000    0.10435    0.04715 =
         0.08768    0.01747   -0.05720   -0.01955
AFIX 137
H64A  2    0.896836    0.624707    0.625267    11.00000   -1.50000
H64B  2    0.813759    0.561335    0.670039    11.00000   -1.50000
H64C  2    0.808396    0.667726    0.687530    11.00000   -1.50000
AFIX   0
C65   1    0.506126    1.049826    0.363971    11.00000    0.03136    0.04207 =
         0.04041   -0.01053    0.00057   -0.00444
AFIX  23
H65A  2    0.581738    1.050316    0.339087    11.00000   -1.20000
H65B  2    0.494503    1.088764    0.403836    11.00000   -1.20000
AFIX   0
C66   1    0.423646    1.089560    0.315974    11.00000    0.03299    0.04289 =
         0.05740   -0.01322    0.00876   -0.00434
AFIX 137
H66A  2    0.435300    1.050274    0.276921    11.00000   -1.50000
H66B  2    0.432940    1.154210    0.298504    11.00000   -1.50000
H66C  2    0.349049    1.090041    0.341277    11.00000   -1.50000
AFIX   0
C67   1    0.598896    0.479066    0.413989    11.00000    0.04205    0.04165 =
         0.03346    0.00856   -0.00833   -0.00384
AFIX  23
H67A  2    0.604046    0.451817    0.462134    11.00000   -1.20000
H67B  2    0.670848    0.458794    0.385350    11.00000   -1.20000
AFIX   0
C68   1    0.511861    0.438886    0.387451    11.00000    0.04630    0.03566 =
         0.04570    0.00105   -0.00053   -0.00386
AFIX 137
H68A  2    0.512693    0.458588    0.337966    11.00000   -1.50000
H68B  2    0.439355    0.462311    0.413083    11.00000   -1.50000
H68C  2    0.527220    0.369760    0.394133    11.00000   -1.50000
AFIX   0
C69   1    0.494556    0.885127    0.160808    11.00000    0.04644    0.04276 =
         0.04056    0.00765   -0.00508   -0.00152
AFIX  23
H69A  2    0.519017    0.931451    0.185613    11.00000   -1.20000
H69B  2    0.419557    0.876567    0.183023    11.00000   -1.20000
AFIX   0
C70   1    0.494900    0.919677    0.084984    11.00000    0.09207    0.05861 =
         0.05550    0.01785   -0.01140    0.00892
AFIX 137
H70A  2    0.567177    0.935383    0.065101    11.00000   -1.50000
H70B  2    0.438311    0.976020    0.080918    11.00000   -1.50000
H70C  2    0.479436    0.869970    0.059899    11.00000   -1.50000
AFIX   0
PART 1
C53   1    0.852554    0.905520    0.041075   -21.00000    0.05706    0.03802 =
         0.06202    0.00336   -0.01284    0.00940
AFIX  23
H53A  2    0.804564    0.904989    0.086666   -21.00000   -1.20000
H53B  2    0.811146    0.891817    0.005744   -21.00000   -1.20000
AFIX   0
C54   1    0.889347    1.003445    0.021841   -21.00000    0.06126    0.03756 =
         0.07523    0.00787    0.00470    0.00136
AFIX 137
H54A  2    0.949135    0.998908   -0.017583   -21.00000   -1.50000
H54B  2    0.915096    1.022646    0.061687   -21.00000   -1.50000
H54C  2    0.826963    1.050402    0.009317   -21.00000   -1.50000
AFIX   0
C57   1    1.122359    1.069743    0.150879    31.00000    0.04671    0.04566 =
         0.06331   -0.02533    0.00743   -0.01853
AFIX  23
H57A  2    1.056193    1.064316    0.131253    31.00000   -1.20000
H57B  2    1.187951    1.050769    0.116253    31.00000   -1.20000
AFIX   0
C58   1    1.117076    1.168533    0.166205    31.00000    0.09219    0.03109 =
         0.09385    0.00731   -0.02901   -0.02025
AFIX 137
H58A  2    1.174074    1.171210    0.194189    31.00000   -1.50000
H58B  2    1.044552    1.191690    0.191929    31.00000   -1.50000
H58C  2    1.129103    1.208125    0.122645    31.00000   -1.50000
AFIX   0
PART 2
C53A  1    0.886770    0.872635   -0.009513    21.00000    0.02452    0.03710 =
         0.07977   -0.00475    0.01367   -0.00712
AFIX  23
H53C  2    0.849579    0.824207   -0.022835    21.00000   -1.20000
H53D  2    0.931425    0.898572   -0.051291    21.00000   -1.20000
AFIX   0
C58A  1    1.181289    1.175700    0.187907   -31.00000    0.07095    0.05780 =
         0.05669   -0.02772    0.00146   -0.01654
AFIX 137
H58D  2    1.115027    1.201617    0.167052   -31.00000   -1.50000
H58E  2    1.241712    1.208014    0.165252   -31.00000   -1.50000
H58F  2    1.166790    1.185184    0.237506   -31.00000   -1.50000
AFIX   0
C57A  1    1.212697    1.071127    0.178506   -31.00000    0.03158    0.03109 =
         0.08037    0.02229   -0.00670   -0.00395
AFIX  23
H57C  2    1.231993    1.063004    0.128246   -31.00000   -1.20000
H57D  2    1.279457    1.046019    0.200013   -31.00000   -1.20000
AFIX   0
C54A  1    0.800822    0.953471    0.027141    21.00000    0.06070    0.03878 =
         0.04552   -0.02155   -0.01185    0.00793
AFIX 137
H54D  2    0.748357    0.982709   -0.004097    21.00000   -1.50000
H54E  2    0.839593    1.001367    0.038373    21.00000   -1.50000
H54F  2    0.761216    0.926468    0.069880    21.00000   -1.50000
AFIX   0
HKLF 4


REM
REM wR2 = 0.4086, GooF = S = 1.186, Restrained GooF = 1.186 for all data
REM R1 = 0.1704 for 6765 Fo > 4sig(Fo) and 0.2205 for all 13963 data
REM 811 parameters refined using 0 restraints

END

WGHT      0.2000      0.0000

REM Highest difference peak  0.467,  deepest hole -0.336,  1-sigma level  0.103
Q1    1   0.7153  0.5991 -0.0553  11.00000  0.05    0.47
Q2    1   0.7613  0.4830  0.0034  11.00000  0.05    0.43
Q3    1   0.9394  0.4410  0.2319  11.00000  0.05    0.39
Q4    1   0.5430  0.8924  0.4277  11.00000  0.05    0.38
Q5    1   0.4798  1.0136  0.3654  11.00000  0.05    0.37
Q6    1   0.8383 -0.2025  0.2993  11.00000  0.05    0.36
Q7    1   0.7701  0.6585  0.5813  11.00000  0.05    0.36
Q8    1   0.8847  1.0134  0.4251  11.00000  0.05    0.36
Q9    1   0.8460  0.3547  0.0632  11.00000  0.05    0.35
Q10   1   0.8594  0.4057  0.0541  11.00000  0.05    0.35
Q11   1   0.5842  0.7405  0.2107  11.00000  0.05    0.35
Q12   1   0.7396  0.1096  0.1827  11.00000  0.05    0.34
Q13   1   0.7192  0.8028  0.5243  11.00000  0.05    0.32
Q14   1   0.7988 -0.0347  0.2470  11.00000  0.05    0.32
Q15   1   1.1107  0.8332  0.4164  11.00000  0.05    0.32
Q16   1   0.8016 -0.0644  0.2649  11.00000  0.05    0.32
Q17   1   0.9556  0.8047  0.0631  11.00000  0.05    0.31
Q18   1   0.9031 -0.3361  0.3589  11.00000  0.05    0.31
Q19   1   0.9431  0.3836  0.2572  11.00000  0.05    0.31
Q20   1   0.5342  0.8340  0.1602  11.00000  0.05    0.31
;
_shelx_res_checksum              4667
_olex2_submission_special_instructions 'No special instructions were received'


# start Validation Reply Form
_vrf_RINTA01_tani2               
;
PROBLEM: The value of Rint is greater than 0.25
RESPONSE: R(int) increases with the multiplicity of the dataset.
This is pointed out in Diederichs & Karplus, 
Nat. Struct. Biol., 1997 for the case of a related metric R(merge).
We merged 23 crystals. The traditional threshold of 
0.12 (or 0.25) is for low multiplicity datasets and
not adequate for this data.
;
_vrf_PLAT020_tani2               
;
PROBLEM: The Value of Rint is Greater Than 0.12 ......... 0.289 Report
RESPONSE: R(int) increases with the multiplicity of the dataset.
This is pointed out in Diederichs & Karplus, 
Nat. Struct. Biol., 1997 for the case of a related metric R(merge).
We merged 23 crystals. The traditional threshold of 
0.12 (or 0.25) is for low multiplicity datasets and
not adequate for this data.
;
_vrf_PLAT082_tani2               
;
PROBLEM: High R1 Value .................................. 0.17 Report
RESPONSE: We refined the atomic model only kinematically, ignoring
effects of multiple scattering (dynamical diffraction).
This led to high R1 and wR2 values.
;
_vrf_PLAT084_tani2               
;
PROBLEM: High wR2 Value (i.e. > 0.25) ................... 0.41 Report
RESPONSE: We refined the atomic model only kinematically, ignoring
effects of multiple scattering (dynamical diffraction).
This led to high R1 and wR2 values.
;
_vrf_PLAT910_tani2               
;
PROBLEM: Missing # of FCF Reflection(s) Below Theta(Min). 28 Note
RESPONSE: These low resolution reflections were not measured due to
the beam stop shadow.
;
# end Validation Reply Form
